# Supplementary material for: Role of a Pyroptosis-Related lncRNA Signature in Risk Stratification and Immunotherapy of Ovarian Cancer
Source: Front Med (Lausanne). 2022 Jan 12;8:793515. doi: 10.3389/fmed.2021.793515 (PMC8791230; doi:10.3389/fmed.2021.793515)
Supplement: Supplementary file 3 [file Table_3.XLSX]

## Sheet: edges
node1	node2	Cor	P value
CASP9	AC005041.3	0.326734	7.04903e-11
GSDMA	LINC02881	0.309076	7.82814e-10
NLRP1	AC005041.3	0.36999	9.69479e-14
NOD1	AC006001.2	0.322211	1.32571e-10
PJVK	LINC02585	0.344892	5.01504e-12
PJVK	AL023583.1	0.329843	4.53858e-11
PJVK	AL136162.1	0.305087	1.31961e-09
PLCG1	LINC02881	0.356597	8.31352e-13
PLCG1	AC005041.3	0.335522	2.00446e-11
PLCG1	AC006001.2	0.310853	6.18733e-10

## Sheet: nodes
node	Cluster	label
AC006001.2	lncRNA	AC006001.2
LINC02585	lncRNA	LINC02585
AL136162.1	lncRNA	AL136162.1
AC005041.3	lncRNA	AC005041.3
AL023583.1	lncRNA	AL023583.1
LINC02881	lncRNA	LINC02881
CASP9	mRNA	CASP9
GSDMA	mRNA	GSDMA
NLRP1	mRNA	NLRP1
NOD1	mRNA	NOD1
PJVK	mRNA	PJVK
PLCG1	mRNA	PLCG1

## Sheet: attrs
attribution	column_name	legend_show	X4
edge_colour	Cor	显示	分类/数值
edge_width	Cor	显示	分类/数值
edge_alpha		不显示	分类/数值
node_colour	Cluster	显示	分类/数值
node_shape	Cluster	显示	分类
node_alpha		显示	分类/数值
node_size		显示	分类/数值
