# Supplementary material for: Role of a Pyroptosis-Related lncRNA Signature in Risk Stratification and Immunotherapy of Ovarian Cancer
Source: Front Med (Lausanne). 2022 Jan 12;8:793515. doi: 10.3389/fmed.2021.793515 (PMC8791230; doi:10.3389/fmed.2021.793515)
Supplement: Supplementary file 4 [file Table_4.XLSX]

## Sheet: Sheet 1
ID	Description	setSize	enrichmentScore	NES	pvalue	p.adjust	qvalues	rank	leading_edge	core_enrichment
WP_MIRNA_TARGETS_IN_ECM_AND_MEMBRANE_RECEPTORS	WP_MIRNA_TARGETS_IN_ECM_AND_MEMBRANE_RECEPTORS	22	0.954645	1.67463	0.00147059	0.098653	0.0901043	474	tags=64%, list=2%, signal=62%	COL3A1/COL1A2/FN1/COL6A2/COL6A1/COL5A1/THBS2/COL5A2/THBS1/COL6A3/COL4A2/COL4A1/LAMB2/ITGB5
REACTOME_SYNDECAN_INTERACTIONS	REACTOME_SYNDECAN_INTERACTIONS	27	0.956145	1.72503	0.00147929	0.098653	0.0901043	331	tags=44%, list=2%, signal=44%	COL1A1/COL3A1/COL1A2/FN1/COL5A1/COL5A2/THBS1/SDC1/ITGB4/TGFB1/ITGB1/ACTN1
REACTOME_EXTRACELLULAR_MATRIX_ORGANIZATION	REACTOME_EXTRACELLULAR_MATRIX_ORGANIZATION	301	0.896079	1.98996	0.0014881	0.098653	0.0901043	1091	tags=36%, list=6%, signal=34%	COL1A1/COL3A1/SPARC/BGN/COL1A2/TIMP1/FN1/SPP1/LUM/COL6A2/COL6A1/MMP7/MMP2/CTSD/MMP14/HTRA1/CTSK/COL5A1/CTSB/TIMP2/MMP11/MFAP4/APP/PCOLCE/SERPINE1/DCN/COL5A2/PRSS2/THBS1/SDC1/COL6A3/LAMA5/COL4A2/EMILIN1/COMP/SERPINH1/FBLN1/CAPNS1/FMOD/ITGB4/LTBP4/TGFB1/HSPG2/COL4A1/P4HB/AGRN/ITGA3/LTBP2/COL10A1/ITGB1/PXDN/LOXL1/FBLN2/COL12A1/CAPN1/ACTN1/PRSS1/LTBP3/LAMB2/COL18A1/COL11A1/ICAM1/PLOD1/MFAP5/COL8A1/LO…
REACTOME_IMMUNOREGULATORY_INTERACTIONS_BETWEEN_A_LYMPHOID_AND_A_NON_LYMPHOID_CELL	REACTOME_IMMUNOREGULATORY_INTERACTIONS_BETWEEN_A_LYMPHOID_AND_A_NON_LYMPHOID_CELL	128	0.922862	1.91229	0.0015015	0.098653	0.0901043	615	tags=13%, list=3%, signal=13%	COL1A1/COL3A1/COL1A2/C3/B2M/HLA-C/HLA-B/TYROBP/HLA-A/HLA-E/NECTIN2/ITGB1/FCGR3A/ICAM1/TREM2/CDH1/ITGB2
REACTOME_MET_ACTIVATES_PTK2_SIGNALING	REACTOME_MET_ACTIVATES_PTK2_SIGNALING	30	0.950392	1.72018	0.0015015	0.098653	0.0901043	373	tags=37%, list=2%, signal=36%	COL1A1/COL3A1/COL1A2/FN1/COL5A1/COL5A2/LAMA5/ITGA3/ITGB1/LAMB2/COL11A1
WP_INFLAMMATORY_RESPONSE_PATHWAY	WP_INFLAMMATORY_RESPONSE_PATHWAY	30	0.954846	1.72824	0.0015015	0.098653	0.0901043	166	tags=20%, list=1%, signal=20%	COL1A1/COL3A1/COL1A2/FN1/THBS1/LAMA5
REACTOME_SCAVENGING_BY_CLASS_A_RECEPTORS	REACTOME_SCAVENGING_BY_CLASS_A_RECEPTORS	19	0.977253	1.69647	0.00150602	0.098653	0.0901043	300	tags=53%, list=2%, signal=52%	FTL/COL1A1/COL3A1/FTH1/COL1A2/CALR/APOE/COL4A2/COL4A1/HSP90B1
REACTOME_INTEGRIN_CELL_SURFACE_INTERACTIONS	REACTOME_INTEGRIN_CELL_SURFACE_INTERACTIONS	85	0.92352	1.83396	0.00151057	0.098653	0.0901043	615	tags=32%, list=3%, signal=31%	COL1A1/COL3A1/COL1A2/FN1/SPP1/LUM/COL6A2/COL6A1/COL5A1/COL5A2/THBS1/COL6A3/COL4A2/COMP/HSPG2/COL4A1/AGRN/ITGA3/COL10A1/ITGB1/COL18A1/ICAM1/COL8A1/ITGB5/ITGA5/CDH1/ITGB2
WP_NANOPARTICLE_TRIGGERED_REGULATED_NECROSIS	WP_NANOPARTICLE_TRIGGERED_REGULATED_NECROSIS	12	0.98112	1.61256	0.00151286	0.098653	0.0901043	1	tags=8%, list=0%, signal=8%	FTL
WP_ALLOGRAFT_REJECTION	WP_ALLOGRAFT_REJECTION	89	0.90509	1.80208	0.00151515	0.098653	0.0901043	684	tags=25%, list=4%, signal=24%	C3/VIM/HLA-C/C1QC/C1QB/HLA-B/C1QA/HLA-DRB5/COL5A1/HLA-A/HLA-DRA/HLA-E/TGFB1/CD55/HLA-DQB1/CXCL12/CCL21/HLA-DPB1/HLA-DRB1/HLA-DPA1/HLA-DQA1/TUBA1B
REACTOME_DEGRADATION_OF_THE_EXTRACELLULAR_MATRIX	REACTOME_DEGRADATION_OF_THE_EXTRACELLULAR_MATRIX	140	0.913748	1.90741	0.00151745	0.098653	0.0901043	853	tags=34%, list=4%, signal=33%	COL1A1/COL3A1/COL1A2/TIMP1/FN1/SPP1/COL6A2/COL6A1/MMP7/MMP2/CTSD/MMP14/HTRA1/CTSK/COL5A1/CTSB/TIMP2/MMP11/DCN/COL5A2/PRSS2/COL6A3/LAMA5/COL4A2/CAPNS1/HSPG2/COL4A1/COL10A1/COL12A1/CAPN1/PRSS1/COL18A1/COL11A1/COL8A1/MMP9/ELN/A2M/LAMB3/CDH1/FURIN/KLK7/NID1/LAMB1/CAPN2/COL8A2/LAMC2/COL26A1/CTSL
KEGG_ECM_RECEPTOR_INTERACTION	KEGG_ECM_RECEPTOR_INTERACTION	84	0.927791	1.83857	0.00152207	0.098653	0.0901043	569	tags=33%, list=3%, signal=32%	COL1A1/COL3A1/COL1A2/FN1/SPP1/COL6A2/COL6A1/COL5A1/THBS2/COL5A2/THBS1/SDC1/COL6A3/LAMA5/COL4A2/COMP/ITGB4/HSPG2/COL4A1/AGRN/ITGA3/ITGB1/LAMB2/COL11A1/ITGB5/LAMB3/ITGA5/SDC3
REACTOME_CREATION_OF_C4_AND_C2_ACTIVATORS	REACTOME_CREATION_OF_C4_AND_C2_ACTIVATORS	14	0.974158	1.62762	0.00152207	0.098653	0.0901043	248	tags=36%, list=1%, signal=35%	C1QC/C1QB/C1QA/C1S/C1R
REACTOME_COLLAGEN_FORMATION	REACTOME_COLLAGEN_FORMATION	90	0.916275	1.82284	0.00152672	0.098653	0.0901043	1091	tags=46%, list=6%, signal=43%	COL1A1/COL3A1/COL1A2/COL6A2/COL6A1/MMP7/COL5A1/CTSB/PCOLCE/COL5A2/COL6A3/COL4A2/SERPINH1/ITGB4/COL4A1/P4HB/COL10A1/PXDN/LOXL1/COL12A1/COL18A1/COL11A1/PLOD1/COL8A1/LOX/MMP9/LAMB3/COLGALT1/LOXL2/PLEC/CD151/P4HA1/COL8A2/LAMC2/COL26A1/CTSL/BMP1/ADAMTS2/COL16A1/PLOD2/CRTAP
KEGG_FOCAL_ADHESION	KEGG_FOCAL_ADHESION	199	0.846653	1.8139	0.00152905	0.098653	0.0901043	834	tags=23%, list=4%, signal=22%	COL1A1/COL3A1/ACTB/COL1A2/FN1/SPP1/COL6A2/COL6A1/COL5A1/FLNA/THBS2/MYL9/ZYX/ERBB2/COL5A2/THBS1/COL6A3/LAMA5/COL4A2/COMP/CCND1/ITGB4/ACTN4/COL4A1/ITGA3/ITGB1/JUN/TLN1/ACTN1/LAMB2/COL11A1/VASP/PDGFRB/VCL/ITGB5/LAMB3/DIAPH1/ITGA5/SHC1/AKT2/PXN/LAMB1/CAPN2/LAMC2/RAC2
PID_AVB3_INTEGRIN_PATHWAY	PID_AVB3_INTEGRIN_PATHWAY	74	0.92512	1.79531	0.00152905	0.098653	0.0901043	508	tags=28%, list=3%, signal=28%	COL1A1/COL3A1/COL1A2/FN1/SPP1/COL6A2/COL6A1/COL5A1/MFGE8/COL5A2/SDC1/COL6A3/COL4A1/COL10A1/COL12A1/TLN1/COL11A1/CSF1R/COL8A1/VCL/TGFBR2
NABA_CORE_MATRISOME	NABA_CORE_MATRISOME	274	0.905976	1.97684	0.00153374	0.098653	0.0901043	939	tags=31%, list=5%, signal=30%	COL1A1/COL3A1/SPARC/BGN/COL1A2/FN1/SPP1/LUM/AEBP1/IGFBP4/CCN2/COL6A2/COL6A1/IGFBP7/SPON1/CCN1/COL5A1/MGP/CTHRC1/MFAP4/IGFBP5/PCOLCE/DCN/MFGE8/THBS2/TGFBI/COL5A2/SRGN/THBS1/COL6A3/LAMA5/COL4A2/EMILIN1/COMP/POSTN/FBLN1/FMOD/LTBP4/HSPG2/COL4A1/SPOCK2/IGFBP3/AGRN/SPARCL1/LTBP2/COL10A1/PXDN/FBLN2/COL12A1/EPYC/VWA1/MXRA5/LTBP3/IGFBP6/LAMB2/COL18A1/COL11A1/MFAP5/COL8A1/GAS6/VCAN/MFAP2/ELN/FNDC1/ECM1/LAM…
REACTOME_ECM_PROTEOGLYCANS	REACTOME_ECM_PROTEOGLYCANS	76	0.950043	1.85026	0.00153374	0.098653	0.0901043	514	tags=37%, list=3%, signal=36%	COL1A1/COL3A1/SPARC/BGN/COL1A2/FN1/LUM/COL6A2/COL6A1/COL5A1/APP/SERPINE1/DCN/COL5A2/COL6A3/LAMA5/COL4A2/COMP/FMOD/TGFB1/HSPG2/COL4A1/AGRN/ITGB1/LAMB2/VCAN/ITGB5/PTPRS
WP_FOCAL_ADHESION	WP_FOCAL_ADHESION	198	0.820396	1.75805	0.00153374	0.098653	0.0901043	834	tags=20%, list=4%, signal=20%	COL1A1/ACTB/COL1A2/FN1/SPP1/COL6A2/FLNA/THBS2/MYL9/ZYX/ERBB2/COL5A2/THBS1/LAMA5/COL4A2/COMP/CCND1/ITGB4/ACTN4/COL4A1/ITGA3/ITGB1/JUN/TLN1/ACTN1/LAMB2/VASP/PDGFRB/VCL/ITGB5/LAMB3/DIAPH1/ITGA5/SHC1/AKT2/PXN/LAMB1/CAPN2/LAMC2/RAC2
WP_MIR5093P_ALTERATION_OF_YAP1ECM_AXIS	WP_MIR5093P_ALTERATION_OF_YAP1ECM_AXIS	17	0.966041	1.63404	0.00153846	0.098653	0.0901043	127	tags=35%, list=1%, signal=35%	COL1A1/COL3A1/SPARC/FN1/COL5A1/THBS2
NABA_ECM_GLYCOPROTEINS	NABA_ECM_GLYCOPROTEINS	195	0.878495	1.87716	0.00154321	0.098653	0.0901043	1075	tags=30%, list=6%, signal=28%	SPARC/FN1/SPP1/AEBP1/IGFBP4/CCN2/IGFBP7/SPON1/CCN1/MGP/CTHRC1/MFAP4/IGFBP5/PCOLCE/MFGE8/THBS2/TGFBI/THBS1/LAMA5/EMILIN1/COMP/POSTN/FBLN1/LTBP4/IGFBP3/AGRN/SPARCL1/LTBP2/PXDN/FBLN2/VWA1/MXRA5/LTBP3/IGFBP6/LAMB2/MFAP5/GAS6/MFAP2/ELN/FNDC1/ECM1/LAMB3/SMOC2/EFEMP1/THSD4/NID1/LAMB1/TINAGL1/CRISPLD2/LAMC2/FBLN5/EFEMP2/CILP/TNC/CILP2/TSKU/RSPO4/FBN1
PID_INTEGRIN3_PATHWAY	PID_INTEGRIN3_PATHWAY	43	0.928937	1.75448	0.00155039	0.098653	0.0901043	224	tags=26%, list=1%, signal=25%	COL1A1/COL1A2/FN1/SPP1/CCN1/TGFBI/PLAU/THBS1/SDC1/THY1/COL4A1
REACTOME_BINDING_AND_UPTAKE_OF_LIGANDS_BY_SCAVENGER_RECEPTORS	REACTOME_BINDING_AND_UPTAKE_OF_LIGANDS_BY_SCAVENGER_RECEPTORS	42	0.960444	1.80671	0.00155039	0.098653	0.0901043	300	tags=31%, list=2%, signal=31%	FTL/COL1A1/COL3A1/SPARC/FTH1/COL1A2/CALR/APOE/COL4A2/HBB/COL4A1/LRP1/HSP90B1
REACTOME_NCAM1_INTERACTIONS	REACTOME_NCAM1_INTERACTIONS	42	0.938574	1.76557	0.00155039	0.098653	0.0901043	249	tags=21%, list=1%, signal=21%	COL3A1/COL6A2/COL6A1/COL5A1/COL5A2/COL6A3/COL4A2/COL4A1/AGRN
REACTOME_NON_INTEGRIN_MEMBRANE_ECM_INTERACTIONS	REACTOME_NON_INTEGRIN_MEMBRANE_ECM_INTERACTIONS	59	0.933381	1.78393	0.00155039	0.098653	0.0901043	569	tags=39%, list=3%, signal=38%	COL1A1/COL3A1/COL1A2/FN1/COL5A1/COL5A2/THBS1/SDC1/LAMA5/COL4A2/ITGB4/TGFB1/HSPG2/COL4A1/AGRN/COL10A1/ITGB1/ACTN1/LAMB2/COL11A1/ITGB5/LAMB3/SDC3
NABA_COLLAGENS	NABA_COLLAGENS	44	0.953308	1.79827	0.0015528	0.098653	0.0901043	455	tags=34%, list=2%, signal=33%	COL1A1/COL3A1/COL1A2/COL6A2/COL6A1/COL5A1/COL5A2/COL6A3/COL4A2/COL4A1/COL10A1/COL12A1/COL18A1/COL11A1/COL8A1
NABA_ECM_REGULATORS	NABA_ECM_REGULATORS	237	0.833584	1.79815	0.0015528	0.098653	0.0901043	1090	tags=20%, list=6%, signal=19%	SLPI/TIMP1/MMP7/MMP2/CTSD/MMP14/HTRA1/CTSK/SERPINF1/CTSB/TIMP2/MMP11/CST3/SERPINE1/CTSZ/PLAU/PRSS2/TGM2/SERPINH1/CST1/SULF1/SERPING1/LOXL1/SERPINA1/ST14/FAM20C/PRSS1/CTSA/PLOD1/LOX/MMP9/F13A1/A2M/SULF2/LOXL2/P4HA1/CST7/HTRA3/CTSL/CTSH/BMP1/ADAM9/FAM20A/CST6/TIMP3/ADAMTS2/PLOD2/SERPINA5
REACTOME_COLLAGEN_CHAIN_TRIMERIZATION	REACTOME_COLLAGEN_CHAIN_TRIMERIZATION	44	0.953308	1.79827	0.0015528	0.098653	0.0901043	455	tags=34%, list=2%, signal=33%	COL1A1/COL3A1/COL1A2/COL6A2/COL6A1/COL5A1/COL5A2/COL6A3/COL4A2/COL4A1/COL10A1/COL12A1/COL18A1/COL11A1/COL8A1
REACTOME_MET_PROMOTES_CELL_MOTILITY	REACTOME_MET_PROMOTES_CELL_MOTILITY	41	0.937986	1.75685	0.0015528	0.098653	0.0901043	550	tags=32%, list=3%, signal=31%	COL1A1/COL3A1/COL1A2/FN1/COL5A1/COL5A2/LAMA5/ITGA3/ITGB1/LAMB2/COL11A1/TNS3/LAMB3
WP_NEURODEGENERATION_WITH_BRAIN_IRON_ACCUMULATION_NBIA_SUBTYPES_PATHWAY	WP_NEURODEGENERATION_WITH_BRAIN_IRON_ACCUMULATION_NBIA_SUBTYPES_PATHWAY	44	0.926438	1.74758	0.0015528	0.098653	0.0901043	1	tags=2%, list=0%, signal=2%	FTL
REACTOME_PLATELET_ADHESION_TO_EXPOSED_COLLAGEN	REACTOME_PLATELET_ADHESION_TO_EXPOSED_COLLAGEN	15	0.976539	1.63882	0.00155521	0.098653	0.0901043	301	tags=27%, list=2%, signal=26%	COL1A1/COL1A2/FCER1G/ITGB1
REACTOME_GOLGI_ASSOCIATED_VESICLE_BIOGENESIS	REACTOME_GOLGI_ASSOCIATED_VESICLE_BIOGENESIS	56	0.897408	1.71092	0.00155763	0.098653	0.0901043	53	tags=5%, list=0%, signal=5%	FTL/FTH1/HSPA8
REACTOME_COMPLEMENT_CASCADE	REACTOME_COMPLEMENT_CASCADE	57	0.911189	1.73143	0.00156006	0.098653	0.0901043	433	tags=19%, list=2%, signal=19%	C3/CLU/C1QC/C1QB/C1QA/C1S/C1R/CD59/CD55/SERPING1/CFD
PID_SYNDECAN_1_PATHWAY	PID_SYNDECAN_1_PATHWAY	46	0.939954	1.76341	0.0015625	0.098653	0.0901043	460	tags=39%, list=2%, signal=38%	COL1A1/COL3A1/COL1A2/COL6A2/COL6A1/MMP7/COL5A1/COL5A2/SDC1/COL6A3/LAMA5/TGFB1/COL4A1/COL10A1/COL12A1/COL11A1/COL8A1/MMP9
REACTOME_ASSEMBLY_OF_COLLAGEN_FIBRILS_AND_OTHER_MULTIMERIC_STRUCTURES	REACTOME_ASSEMBLY_OF_COLLAGEN_FIBRILS_AND_OTHER_MULTIMERIC_STRUCTURES	61	0.935529	1.77603	0.0015625	0.098653	0.0901043	853	tags=49%, list=4%, signal=47%	COL1A1/COL3A1/COL1A2/COL6A2/COL6A1/MMP7/COL5A1/CTSB/PCOLCE/COL5A2/COL6A3/COL4A2/ITGB4/COL4A1/COL10A1/PXDN/LOXL1/COL12A1/COL18A1/COL11A1/COL8A1/LOX/MMP9/LAMB3/LOXL2/PLEC/CD151/COL8A2/LAMC2/CTSL
REACTOME_COLLAGEN_DEGRADATION	REACTOME_COLLAGEN_DEGRADATION	64	0.941778	1.79098	0.00157233	0.098653	0.0901043	460	tags=38%, list=2%, signal=37%	COL1A1/COL3A1/COL1A2/COL6A2/COL6A1/MMP7/MMP2/CTSD/MMP14/CTSK/COL5A1/CTSB/MMP11/COL5A2/PRSS2/COL6A3/COL4A2/COL4A1/COL10A1/COL12A1/COL18A1/COL11A1/COL8A1/MMP9
KEGG_AUTOIMMUNE_THYROID_DISEASE	KEGG_AUTOIMMUNE_THYROID_DISEASE	50	0.912583	1.72223	0.0015748	0.098653	0.0901043	608	tags=22%, list=3%, signal=21%	HLA-C/HLA-B/HLA-DRB5/HLA-A/HLA-DRA/HLA-E/HLA-DQB1/HLA-DPB1/HLA-DRB1/HLA-DPA1/HLA-DQA1
REACTOME_PLATELET_AGGREGATION_PLUG_FORMATION_	REACTOME_PLATELET_AGGREGATION_PLUG_FORMATION_	39	0.936824	1.74342	0.00157978	0.098653	0.0901043	19	tags=8%, list=0%, signal=8%	COL1A1/COL1A2/FN1
REACTOME_SIGNALING_BY_ROBO_RECEPTORS	REACTOME_SIGNALING_BY_ROBO_RECEPTORS	218	-0.759111	-1.73653	0.00277008	0.119982	0.109585	528	tags=35%, list=3%, signal=34%	PSMB6/PSMB9/CXCR4/RPL31/RPL34/RPL26/RPL17/PSMB8/RHOA/PSMB7/RPL39L/PSMB2/RPL10/RPL4/MAGOH/RPS15A/RPL36A/RPL5/RPL22/PSMB4/RPL6/RPS14/RPS29/PSME1/UBA52/RPS13/RPL27A/RPL36AL/RPS3/RPL24/RPL36/RPLP2/RPL12/RPS7/RPS2/RPL18A/RPL3/RPS27A/RPL14/RPL39/RPS24/ELOB/RPL30/RPL11/RPL9/RPL37/RPSA/UBB/RPL35A/RPS28/RPL37A/RPL38/RPS15/RPL13/RPS26/RPL15/RPL7A/RPLP1/RPL27/RPS21/FAU/RPS17/PFN1/RPS10/RPL32/RPS25/RPS6/RPS1…
REACTOME_RRNA_PROCESSING	REACTOME_RRNA_PROCESSING	203	-0.784647	-1.76712	0.00285714	0.119982	0.109585	468	tags=34%, list=2%, signal=34%	RPL31/RPL34/RPL26/RPL17/HSD17B10/RPL39L/SNU13/RPL10/RPL4/RPS15A/EXOSC4/RPL36A/RPL5/RPL22/NHP2/RPL6/RPS14/RPS29/UBA52/RPS13/RPL27A/RPL36AL/RPS3/RPL24/NOP10/RPL36/RPLP2/RPL12/RPS7/TRMT112/RPS2/RPL18A/RPL3/RPS27A/RPL14/RPL39/RPS24/RPL30/RPL11/RPL9/RPL37/RPSA/RPL35A/RPS28/RPL37A/RPL38/RPS15/RPL13/RPS26/RPL15/RPL7A/RPLP1/RPL27/RPS21/FAU/RPS17/RPS10/RPL32/RPS25/RPS6/RPS16/RPS8/RPS4X/RPL35/RPS27/RPL29/R…
REACTOME_RESPIRATORY_ELECTRON_TRANSPORT_ATP_SYNTHESIS_BY_CHEMIOSMOTIC_COUPLING_AND_HEAT_PRODUCTION_BY_UNCOUPLING_PROTEINS_	REACTOME_RESPIRATORY_ELECTRON_TRANSPORT_ATP_SYNTHESIS_BY_CHEMIOSMOTIC_COUPLING_AND_HEAT_PRODUCTION_BY_UNCOUPLING_PROTEINS_	111	-0.895159	-1.90113	0.00290698	0.119982	0.109585	1022	tags=52%, list=5%, signal=50%	NDUFA12/NDUFS3/ATP5MC1/NDUFC2/NDUFC1/NDUFB6/NDUFB2/COX7A2L/TMEM126B/NDUFA3/SURF1/NDUFA13/COX14/NDUFV1/COX4I1/UQCR11/CYCS/NDUFB1/ATP5PD/TIMMDC1/COX6C/NDUFA2/ATP5F1D/NDUFA6/NDUFAB1/ATP5MC3/NDUFB3/COX5A/ATP5PF/NDUFB10/SDHD/NDUFB7/NDUFA4/ATP5MG/ATP5MC2/NDUFAF3/NDUFS8/UQCRQ/NDUFB4/NDUFB11/NDUFA8/COX7C/COX7B/UQCRC1/NDUFS6/COX6B1/ATP5F1C/COX6A1/UQCR10/NDUFB9/NDUFA1/COX5B/ATP5MF/CYC1/UQCRH/ATP5ME/COX8A/N…
REACTOME_NEUTROPHIL_DEGRANULATION	REACTOME_NEUTROPHIL_DEGRANULATION	476	0.743433	1.69487	0.00294551	0.119982	0.109585	1511	tags=28%, list=8%, signal=27%	FTL/SLPI/FTH1/C3/B2M/PSAP/S100A11/EEF2/HLA-C/EEF1A1/CTSD/HSPA8/HLA-B/GRN/PKM/CTSB/TIMP2/TYROBP/ANXA2/BST2/HLA-A/CST3/CD14/CTSZ/JUP/FCER1G/PLAU/PRSS2/NPC2/CNN2/HBB/LYZ/CD59/CD55/QSOX1/VAT1/PSMD3/SERPINA1/CAPN1/ANPEP/CD63/PYGB/CTSA/GNS/CCT2/CRISP3/STOM/CREG1/GPI/PSMB1/CFD/TMBIM1/MLEC/SLC44A2/MMP9/VCL/LGALS3/CPNE1/ASAH1/MAN2B1/RHOG/DIAPH1/RAB5C/COTL1/GDI2/CYBB/TCIRG1/RAB7A/HP/RAB31/ITGB2/SIRPA/LAMP1…
PID_LYMPH_ANGIOGENESIS_PATHWAY	PID_LYMPH_ANGIOGENESIS_PATHWAY	25	0.947933	1.68176	0.00296296	0.119982	0.109585	19	tags=12%, list=0%, signal=12%	COL1A1/COL1A2/FN1
WP_NANOPARTICLEMEDIATED_ACTIVATION_OF_RECEPTOR_SIGNALING	WP_NANOPARTICLEMEDIATED_ACTIVATION_OF_RECEPTOR_SIGNALING	28	0.941043	1.70114	0.00296296	0.119982	0.109585	415	tags=18%, list=2%, signal=17%	COL1A1/FN1/ITGB1/TLN1/KRAS
REACTOME_METABOLISM_OF_AMINO_ACIDS_AND_DERIVATIVES	REACTOME_METABOLISM_OF_AMINO_ACIDS_AND_DERIVATIVES	374	-0.742848	-1.79467	0.00296736	0.119982	0.109585	528	tags=22%, list=3%, signal=22%	PSMB6/PSMB9/CKB/RPL31/RPL34/TST/RPL26/PHGDH/NDUFAB1/RPL17/PSMB8/ECHS1/PSMB7/TXN2/HSD17B10/RPL39L/PSMB2/RPL10/RPL4/RPS15A/SMS/RPL36A/RPL5/RPL22/PSMB4/SAT1/RPL6/RPS14/RPS29/PSME1/PCBD1/UBA52/RPS13/RPL27A/TSTD1/RPL36AL/RPS3/RPL24/ASS1/RPL36/RPLP2/RPL12/RPS7/RPS2/RPL18A/RPL3/RPS27A/RPL14/RPL39/RPS24/RPL30/RPL11/RPL9/RPL37/RPSA/RPL35A/RPS28/RPL37A/RPL38/RPS15/RPL13/RPS26/RPL15/RPL7A/RPLP1/RPL27/RPS21/…
BIOCARTA_COMP_PATHWAY	BIOCARTA_COMP_PATHWAY	19	0.947067	1.64407	0.00301205	0.119982	0.109585	433	tags=37%, list=2%, signal=36%	C3/C1QC/C1QB/C1QA/C1S/C1R/CFD
REACTOME_GP1B_IX_V_ACTIVATION_SIGNALLING	REACTOME_GP1B_IX_V_ACTIVATION_SIGNALLING	12	0.979597	1.61006	0.00302572	0.119982	0.109585	106	tags=25%, list=1%, signal=25%	COL1A1/COL1A2/FLNA
REACTOME_TRANSLATION	REACTOME_TRANSLATION	293	-0.724602	-1.70151	0.0030303	0.119982	0.109585	694	tags=37%, list=4%, signal=36%	QARS1/MRPL37/MRPS18A/SSR1/MRPL20/CHCHD1/PPA1/RPL26L1/MRPS16/SSR2/MRPL55/EIF1AX/MRPL11/EIF3M/MRPL4/NARS1/MRPL2/SSR4/EIF2S3/MRPL41/RPL31/EIF3D/RPL34/RPL26/RPL17/SEC61B/EIF3H/MRPL40/MRPL36/MRPL12/MRPS15/RPL39L/MRPL3/EIF3I/MRPL51/MRPS26/MRPL57/RPL10/RPL4/MRPL15/MRPL33/RPS15A/MRPS18B/TUFM/RPL36A/RPL5/RPL22/MRPL24/MRPS34/SRP9/RPL6/RPS14/RPS29/AURKAIP1/UBA52/RPS13/MRPL14/RPL27A/MRPS21/RPL36AL/RPS3/RPL24…
KEGG_ANTIGEN_PROCESSING_AND_PRESENTATION	KEGG_ANTIGEN_PROCESSING_AND_PRESENTATION	80	0.870876	1.71406	0.0030349	0.119982	0.109585	608	tags=25%, list=3%, signal=24%	CD74/B2M/HLA-C/CALR/HSPA8/HLA-B/HLA-DRB5/CTSB/PDIA3/HLA-A/HLA-DRA/HLA-E/HSPA5/HLA-DQB1/CANX/HLA-DPB1/LGMN/HLA-DRB1/HLA-DPA1/HLA-DQA1
REACTOME_REGULATION_OF_INSULIN_LIKE_GROWTH_FACTOR_IGF_TRANSPORT_AND_UPTAKE_BY_INSULIN_LIKE_GROWTH_FACTOR_BINDING_PROTEINS_IGFBPS_	REACTOME_REGULATION_OF_INSULIN_LIKE_GROWTH_FACTOR_IGF_TRANSPORT_AND_UPTAKE_BY_INSULIN_LIKE_GROWTH_FACTOR_BINDING_PROTEINS_IGFBPS_	124	0.87857	1.80563	0.0030349	0.119982	0.109585	466	tags=32%, list=2%, signal=32%	IGF2/C3/TIMP1/FN1/SPP1/LGALS1/IGFBP4/APOE/MMP2/IGFBP7/CCN1/IGFBP5/APP/CST3/MFGE8/NUCB1/MXRA8/PRKCSH/GPC3/IGFBP3/P4HB/PDIA6/SPARCL1/QSOX1/APLP2/HSP90B1/CALU/FSTL1/SERPINA1/CP/FAM20C/NOTUM/VWA1/TGOLN2/IGFBP6/LAMB2/PNPLA2/GAS6/APOA1/VCAN
BIOCARTA_CLASSIC_PATHWAY	BIOCARTA_CLASSIC_PATHWAY	14	0.97141	1.62302	0.00304414	0.119982	0.109585	248	tags=43%, list=1%, signal=42%	C3/C1QC/C1QB/C1QA/C1S/C1R
REACTOME_CROSSLINKING_OF_COLLAGEN_FIBRILS	REACTOME_CROSSLINKING_OF_COLLAGEN_FIBRILS	18	0.957918	1.63875	0.00305344	0.119982	0.109585	459	tags=44%, list=2%, signal=43%	COL1A1/COL1A2/PCOLCE/COL4A2/COL4A1/PXDN/LOXL1/LOX
REACTOME_TRANS_GOLGI_NETWORK_VESICLE_BUDDING	REACTOME_TRANS_GOLGI_NETWORK_VESICLE_BUDDING	72	0.879726	1.70644	0.0030581	0.119982	0.109585	372	tags=10%, list=2%, signal=10%	FTL/FTH1/HSPA8/APP/CTSZ/TGOLN2/GNS
REACTOME_SIGNALING_BY_PDGF	REACTOME_SIGNALING_BY_PDGF	58	0.889219	1.69518	0.00310078	0.119982	0.109585	694	tags=29%, list=4%, signal=28%	COL3A1/SPP1/COL6A2/COL6A1/COL5A1/THBS2/COL5A2/THBS1/COL6A3/COL4A2/COL4A1/GRB7/KRAS/PDGFRB/STAT6/FURIN/STAT3
WP_COMPLEMENT_AND_COAGULATION_CASCADES	WP_COMPLEMENT_AND_COAGULATION_CASCADES	58	0.886879	1.69072	0.00310078	0.119982	0.109585	433	tags=22%, list=2%, signal=22%	C3/CLU/C1QC/C1QB/C1QA/SERPINE1/PLAU/C1S/C1R/CD55/SERPING1/SERPINA1/CFD
REACTOME_COLLAGEN_BIOSYNTHESIS_AND_MODIFYING_ENZYMES	REACTOME_COLLAGEN_BIOSYNTHESIS_AND_MODIFYING_ENZYMES	67	0.923997	1.76865	0.00311526	0.119982	0.109585	455	tags=28%, list=2%, signal=28%	COL1A1/COL3A1/COL1A2/COL6A2/COL6A1/COL5A1/PCOLCE/COL5A2/COL6A3/COL4A2/SERPINH1/COL4A1/P4HB/COL10A1/COL12A1/COL18A1/COL11A1/PLOD1/COL8A1
PID_CD8_TCR_DOWNSTREAM_PATHWAY	PID_CD8_TCR_DOWNSTREAM_PATHWAY	65	0.897801	1.71378	0.003125	0.119982	0.109585	415	tags=11%, list=2%, signal=11%	B2M/JUNB/EGR1/FOS/HLA-A/JUN/KRAS
PID_IL4_2PATHWAY	PID_IL4_2PATHWAY	61	0.892639	1.69461	0.003125	0.119982	0.109585	626	tags=16%, list=3%, signal=16%	COL1A1/COL1A2/THY1/CEBPB/SOCS3/TFF3/BCL2L1/STAT6/SPI1/SHC1
REACTOME_NCAM_SIGNALING_FOR_NEURITE_OUT_GROWTH	REACTOME_NCAM_SIGNALING_FOR_NEURITE_OUT_GROWTH	63	0.89171	1.69625	0.003125	0.119982	0.109585	721	tags=19%, list=4%, signal=18%	COL3A1/COL6A2/COL6A1/COL5A1/COL5A2/COL6A3/COL4A2/COL4A1/AGRN/KRAS/PRNP/SPTBN2
REACTOME_HEPARAN_SULFATE_HEPARIN_HS_GAG_METABOLISM	REACTOME_HEPARAN_SULFATE_HEPARIN_HS_GAG_METABOLISM	55	0.874949	1.66397	0.00312989	0.119982	0.109585	845	tags=22%, list=4%, signal=21%	BGN/DCN/SDC1/HSPG2/GPC3/AGRN/VCAN/GPC1/SDC3/HS6ST1/NDST1/SDC2
PID_INTEGRIN1_PATHWAY	PID_INTEGRIN1_PATHWAY	66	0.896189	1.70943	0.0031348	0.119982	0.109585	558	tags=39%, list=3%, signal=38%	COL1A1/COL3A1/COL1A2/FN1/SPP1/COL6A2/COL6A1/COL5A1/CD14/THBS2/TGFBI/PLAU/COL5A2/TGM2/THBS1/COL6A3/LAMA5/COL4A1/ITGA3/ITGB1/LAMB2/COL18A1/COL11A1/F13A1/LAMB3/ITGA5
WP_NETRINUNC5B_SIGNALING_PATHWAY	WP_NETRINUNC5B_SIGNALING_PATHWAY	52	0.882673	1.66865	0.0031348	0.119982	0.109585	465	tags=12%, list=2%, signal=11%	COL1A1/CCN2/ITGB4/JUN/ICAM1/UNC5B
REACTOME_INITIAL_TRIGGERING_OF_COMPLEMENT	REACTOME_INITIAL_TRIGGERING_OF_COMPLEMENT	22	0.946115	1.65967	0.00441176	0.126565	0.115597	433	tags=32%, list=2%, signal=31%	C3/C1QC/C1QB/C1QA/C1S/C1R/CFD
WP_COMPLEMENT_ACTIVATION	WP_COMPLEMENT_ACTIVATION	22	0.947798	1.66262	0.00441176	0.126565	0.115597	433	tags=36%, list=2%, signal=36%	C3/C1QC/C1QB/C1QA/C1S/C1R/CD55/CFD
WP_NUCLEAR_RECEPTORS_METAPATHWAY	WP_NUCLEAR_RECEPTORS_METAPATHWAY	317	0.777539	1.72722	0.00444444	0.126565	0.115597	780	tags=11%, list=4%, signal=11%	FTL/FTH1/GPX3/JUNB/PLTP/EGR1/MFGE8/DNAJB1/SRGN/CCND1/TGFB1/SCNN1A/JUN/SERPINA1/BHLHE40/STOM/ALOX5AP/SQSTM1/APOA1/MYOF/JUND/SLC2A1/TGFBR2/SOD3/FASN/EPHA2/HMOX1/GADD45B/PLK2/PTGES3/SNAI2/STAT3/MYC/SCD/BLVRB
REACTOME_RUNX2_REGULATES_BONE_DEVELOPMENT	REACTOME_RUNX2_REGULATES_BONE_DEVELOPMENT	31	0.928761	1.6941	0.00449102	0.126565	0.115597	2	tags=3%, list=0%, signal=3%	COL1A1
REACTOME_ACTIVATION_OF_MATRIX_METALLOPROTEINASES	REACTOME_ACTIVATION_OF_MATRIX_METALLOPROTEINASES	33	0.929449	1.70639	0.00449775	0.126565	0.115597	657	tags=36%, list=3%, signal=35%	TIMP1/MMP7/MMP2/MMP14/CTSK/TIMP2/MMP11/PRSS2/PRSS1/COL18A1/MMP9/FURIN
WP_TYPE_I_COLLAGEN_SYNTHESIS_IN_THE_CONTEXT_OF_OSTEOGENESIS_IMPERFECTA	WP_TYPE_I_COLLAGEN_SYNTHESIS_IN_THE_CONTEXT_OF_OSTEOGENESIS_IMPERFECTA	33	0.928495	1.70464	0.00449775	0.126565	0.115597	1091	tags=52%, list=6%, signal=49%	COL1A1/COL1A2/SERPINF1/SERPINH1/P4HB/FKBP10/PLOD1/LOX/CREB3L1/COLGALT1/LRP5/P4HA1/FZD1/BMP1/ADAMTS2/PLOD2/CRTAP
WP_PI3KAKT_SIGNALING_PATHWAY	WP_PI3KAKT_SIGNALING_PATHWAY	339	0.748966	1.65888	0.00453172	0.126565	0.115597	1081	tags=14%, list=6%, signal=13%	COL1A1/IGF2/COL1A2/FN1/SPP1/COL6A2/COL6A1/THBS2/THBS1/COL6A3/LAMA5/COL4A2/COMP/CCND1/ITGB4/COL4A1/ITGA3/HSP90B1/ITGB1/LAMB2/DDIT4/KRAS/CSF1R/PDGFRB/CCNE1/ITGB5/BCL2L1/CREB3L1/MCL1/LAMB3/ITGA5/EPHA2/GYS1/AKT2/LAMB1/MYC/CSF1/LAMC2/EIF4B/CDKN1A/TNC/GNG12/PPP2R1A/JAK1/FGF3/ITGA11/PKN1
WP_OSTEOBLAST_SIGNALING	WP_OSTEOBLAST_SIGNALING	14	0.968936	1.61889	0.00456621	0.126565	0.115597	2	tags=7%, list=0%, signal=7%	COL1A1
REACTOME_SIGNALING_BY_MET	REACTOME_SIGNALING_BY_MET	79	0.853459	1.66637	0.00460123	0.126565	0.115597	747	tags=28%, list=4%, signal=27%	COL1A1/COL3A1/COL1A2/FN1/COL5A1/COL5A2/LAMA5/UBC/SPINT2/ITGA3/ITGB1/HPN/LAMB2/COL11A1/KRAS/SPINT1/TNS3/MUC20/LAMB3/SHC1/STAT3/LAMB1
KEGG_COMPLEMENT_AND_COAGULATION_CASCADES	KEGG_COMPLEMENT_AND_COAGULATION_CASCADES	69	0.873807	1.68753	0.00461538	0.126565	0.115597	1197	tags=29%, list=6%, signal=27%	C3/C1QC/C1QB/C1QA/SERPINE1/PLAU/C1S/C1R/CD59/CD55/SERPING1/SERPINA1/CFD/F13A1/A2M/PLAUR/C3AR1/CFI/SERPINA5/C5AR1
WP_SENESCENCE_AND_AUTOPHAGY_IN_CANCER	WP_SENESCENCE_AND_AUTOPHAGY_IN_CANCER	105	0.868594	1.75042	0.0046225	0.126565	0.115597	449	tags=17%, list=2%, signal=17%	COL1A1/COL3A1/SPARC/FN1/IGFBP7/MMP14/IGFBP5/SERPINE1/PLAU/THBS1/CXCL14/TGFB1/IGFBP3/COL10A1/JUN/CEBPB/CREG1/SQSTM1
KEGG_ALLOGRAFT_REJECTION	KEGG_ALLOGRAFT_REJECTION	35	0.908757	1.6694	0.00462963	0.126565	0.115597	608	tags=31%, list=3%, signal=30%	HLA-C/HLA-B/HLA-DRB5/HLA-A/HLA-DRA/HLA-E/HLA-DQB1/HLA-DPB1/HLA-DRB1/HLA-DPA1/HLA-DQA1
NABA_PROTEOGLYCANS	NABA_PROTEOGLYCANS	35	0.913474	1.67807	0.00462963	0.126565	0.115597	887	tags=37%, list=5%, signal=35%	BGN/LUM/DCN/SRGN/FMOD/HSPG2/SPOCK2/EPYC/VCAN/HAPLN3/PRELP/PODN/ASPN
REACTOME_GPVI_MEDIATED_ACTIVATION_CASCADE	REACTOME_GPVI_MEDIATED_ACTIVATION_CASCADE	35	0.92788	1.70453	0.00462963	0.126565	0.115597	264	tags=11%, list=1%, signal=11%	COL1A1/COL1A2/FCER1G/RHOB
PID_UPA_UPAR_PATHWAY	PID_UPA_UPAR_PATHWAY	42	0.874144	1.64437	0.00465116	0.126565	0.115597	2097	tags=60%, list=11%, signal=53%	FN1/SERPINE1/PLAU/TGFB1/LRP1/ITGA3/ITGB1/PDGFRB/MMP9/ITGB5/ITGA5/ITGB2/CTRC/PLAUR/FPR3/MMP13/ITGAV/SRC/PDGFD/DOCK1/BCAR1/NCL/FPR1/CRK/EGFR
REACTOME_ELASTIC_FIBRE_FORMATION	REACTOME_ELASTIC_FIBRE_FORMATION	45	0.889022	1.67357	0.00465116	0.126565	0.115597	1478	tags=60%, list=8%, signal=56%	FN1/MFAP4/EMILIN1/FBLN1/LTBP4/TGFB1/LTBP2/ITGB1/LOXL1/FBLN2/LTBP3/MFAP5/LOX/MFAP2/ITGB5/ELN/ITGA5/EFEMP1/LOXL2/FURIN/FBLN5/EFEMP2/FBN1/ITGB8/BMP4/LOXL4/ITGAV
KEGG_TYPE_I_DIABETES_MELLITUS	KEGG_TYPE_I_DIABETES_MELLITUS	41	0.881997	1.65198	0.00465839	0.126565	0.115597	608	tags=27%, list=3%, signal=26%	HLA-C/HLA-B/HLA-DRB5/HLA-A/HLA-DRA/HLA-E/HLA-DQB1/HLA-DPB1/HLA-DRB1/HLA-DPA1/HLA-DQA1
REACTOME_DISEASES_ASSOCIATED_WITH_GLYCOSAMINOGLYCAN_METABOLISM	REACTOME_DISEASES_ASSOCIATED_WITH_GLYCOSAMINOGLYCAN_METABOLISM	41	0.892897	1.6724	0.00465839	0.126565	0.115597	845	tags=34%, list=4%, signal=33%	BGN/LUM/DCN/SDC1/FMOD/HSPG2/GPC3/AGRN/VCAN/GPC1/SDC3/B4GALT1/PRELP/SDC2
REACTOME_ANCHORING_FIBRIL_FORMATION	REACTOME_ANCHORING_FIBRIL_FORMATION	15	0.961384	1.61338	0.00466563	0.126565	0.115597	224	tags=27%, list=1%, signal=26%	COL1A1/COL1A2/COL4A2/COL4A1
PID_ENDOTHELIN_PATHWAY	PID_ENDOTHELIN_PATHWAY	63	0.862294	1.6403	0.0046875	0.126565	0.115597	310	tags=6%, list=2%, signal=6%	COL3A1/COL1A2/FOS/JUN
PID_MYC_REPRESS_PATHWAY	PID_MYC_REPRESS_PATHWAY	63	0.866342	1.648	0.0046875	0.126565	0.115597	909	tags=27%, list=5%, signal=26%	FTH1/COL1A2/CLU/LGALS1/ZFP36L1/ERBB2/CCND1/ITGB4/ITGB1/NDRG1/ID2/SFRP1/PDGFRB/SPI1/MYC/SFXN3/CDKN1A
NABA_BASEMENT_MEMBRANES	NABA_BASEMENT_MEMBRANES	40	0.891658	1.66108	0.00471698	0.126565	0.115597	823	tags=35%, list=4%, signal=34%	COL6A2/COL6A1/COL6A3/LAMA5/COL4A2/HSPG2/COL4A1/AGRN/LAMB2/COL18A1/LAMB3/NID1/LAMB1/LAMC2
WP_FERROPTOSIS	WP_FERROPTOSIS	40	0.917028	1.70835	0.00471698	0.126565	0.115597	633	tags=25%, list=3%, signal=24%	FTL/FTH1/SLC40A1/PCBP1/CP/NCOA4/PRNP/CYBB/TFRC/HMOX1
REACTOME_CHONDROITIN_SULFATE_DERMATAN_SULFATE_METABOLISM	REACTOME_CHONDROITIN_SULFATE_DERMATAN_SULFATE_METABOLISM	50	0.871004	1.64376	0.00472441	0.126565	0.115597	845	tags=26%, list=4%, signal=25%	BGN/DCN/SDC1/CHPF/HSPG2/GPC3/AGRN/VCAN/GPC1/SDC3/CHPF2/CHST15/SDC2
KEGG_GRAFT_VERSUS_HOST_DISEASE	KEGG_GRAFT_VERSUS_HOST_DISEASE	37	0.910887	1.68576	0.00473934	0.126565	0.115597	608	tags=30%, list=3%, signal=29%	HLA-C/HLA-B/HLA-DRB5/HLA-A/HLA-DRA/HLA-E/HLA-DQB1/HLA-DPB1/HLA-DRB1/HLA-DPA1/HLA-DQA1
REACTOME_DAP12_INTERACTIONS	REACTOME_DAP12_INTERACTIONS	39	0.908134	1.69003	0.00473934	0.126565	0.115597	626	tags=21%, list=3%, signal=20%	B2M/HLA-C/HLA-B/TYROBP/HLA-E/KRAS/TREM2/SHC1
REACTOME_MOLECULES_ASSOCIATED_WITH_ELASTIC_FIBRES	REACTOME_MOLECULES_ASSOCIATED_WITH_ELASTIC_FIBRES	38	0.886065	1.64871	0.00474684	0.126565	0.115597	1478	tags=55%, list=8%, signal=51%	FN1/MFAP4/EMILIN1/FBLN1/LTBP4/TGFB1/LTBP2/ITGB1/FBLN2/LTBP3/MFAP5/MFAP2/ITGB5/ELN/EFEMP1/FBLN5/EFEMP2/FBN1/ITGB8/BMP4/ITGAV
WP_ELECTRON_TRANSPORT_CHAIN_OXPHOS_SYSTEM_IN_MITOCHONDRIA	WP_ELECTRON_TRANSPORT_CHAIN_OXPHOS_SYSTEM_IN_MITOCHONDRIA	90	-0.901931	-1.86041	0.00576369	0.142253	0.129926	1022	tags=60%, list=5%, signal=57%	NDUFA12/NDUFS3/ATP5MC1/NDUFC2/NDUFC1/NDUFB6/NDUFB2/COX7A2L/NDUFA3/SURF1/NDUFV1/COX4I1/UQCR11/NDUFB1/ATP5PD/COX6C/NDUFA2/ATP5F1D/NDUFA6/NDUFAB1/ATP5MC3/NDUFB3/COX5A/ATP5PF/NDUFB10/SDHD/NDUFB7/ATP5IF1/COX7A2/NDUFA4/ATP5MG/ATP5MC2/NDUFS8/UQCRQ/NDUFB4/NDUFA8/COX7C/SLC25A5/COX7B/UQCRC1/NDUFS6/COX6B1/ATP5F1C/COX6A1/UQCR10/NDUFB9/NDUFA1/SLC25A6/COX5B/ATP5MF/UQCRH/ATP5ME/COX8A/NDUFS5
REACTOME_INFLUENZA_INFECTION	REACTOME_INFLUENZA_INFECTION	157	-0.775308	-1.71215	0.0057971	0.142253	0.129926	468	tags=43%, list=2%, signal=43%	RPL31/RPL34/RPL26/RPL17/POLR2L/RPL39L/CLTA/RPL10/RPL4/RPS15A/RPL36A/RPL5/RPL22/RPL6/RPS14/RPS29/UBA52/POLR2J/RPS13/RPL27A/RPL36AL/RPS3/RPL24/RPL36/RPLP2/RPL12/RPS7/RPS2/RPL18A/RPL3/SLC25A6/RPS27A/RPL14/RPL39/RPS24/RPL30/RPL11/RPL9/RPL37/RPSA/RPL35A/RPS28/RPL37A/RPL38/RPS15/RPL13/RPS26/RPL15/RPL7A/RPLP1/RPL27/ISG15/RPS21/FAU/RPS17/RPS10/RPL32/RPS25/RPS6/RPS16/RPS8/RPS4X/RPL35/RPS27/RPL29/RPL8/RPS2…
REACTOME_RESPONSE_TO_METAL_IONS	REACTOME_RESPONSE_TO_METAL_IONS	14	-0.963108	-1.65323	0.0057971	0.142253	0.129926	562	tags=57%, list=3%, signal=56%	MT1A/MT1M/MT1X/MT1H/MT1F/MT2A/MT1E/MT1G
REACTOME_THE_CITRIC_ACID_TCA_CYCLE_AND_RESPIRATORY_ELECTRON_TRANSPORT	REACTOME_THE_CITRIC_ACID_TCA_CYCLE_AND_RESPIRATORY_ELECTRON_TRANSPORT	162	-0.816623	-1.80637	0.00581395	0.142253	0.129926	1022	tags=39%, list=5%, signal=37%	NDUFA12/NDUFS3/ATP5MC1/NDUFC2/MPC2/NDUFC1/NDUFB6/NDUFB2/COX7A2L/TMEM126B/NDUFA3/SURF1/NDUFA13/COX14/NDUFV1/COX4I1/FH/UQCR11/CYCS/NDUFB1/ATP5PD/TIMMDC1/COX6C/NDUFA2/ATP5F1D/NDUFA6/NDUFAB1/ATP5MC3/MDH2/NDUFB3/COX5A/ATP5PF/NDUFB10/SDHD/NDUFB7/NDUFA4/ATP5MG/ATP5MC2/NDUFAF3/NDUFS8/UQCRQ/BSG/NDUFB4/NDUFB11/NDUFA8/COX7C/COX7B/UQCRC1/NDUFS6/COX6B1/GLO1/ATP5F1C/COX6A1/UQCR10/NDUFB9/NDUFA1/COX5B/ATP5MF/CYC…
REACTOME_RESPIRATORY_ELECTRON_TRANSPORT	REACTOME_RESPIRATORY_ELECTRON_TRANSPORT	89	-0.895633	-1.85484	0.00584795	0.142253	0.129926	1022	tags=54%, list=5%, signal=51%	NDUFA12/NDUFS3/NDUFC2/NDUFC1/NDUFB6/NDUFB2/COX7A2L/TMEM126B/NDUFA3/SURF1/NDUFA13/COX14/NDUFV1/COX4I1/UQCR11/CYCS/NDUFB1/TIMMDC1/COX6C/NDUFA2/NDUFA6/NDUFAB1/NDUFB3/COX5A/NDUFB10/SDHD/NDUFB7/NDUFA4/NDUFAF3/NDUFS8/UQCRQ/NDUFB4/NDUFB11/NDUFA8/COX7C/COX7B/UQCRC1/NDUFS6/COX6B1/COX6A1/UQCR10/NDUFB9/NDUFA1/COX5B/CYC1/UQCRH/COX8A/NDUFS5
REACTOME_REGULATION_OF_EXPRESSION_OF_SLITS_AND_ROBOS	REACTOME_REGULATION_OF_EXPRESSION_OF_SLITS_AND_ROBOS	172	-0.769909	-1.70266	0.0058651	0.142253	0.129926	468	tags=41%, list=2%, signal=41%	RPL31/RPL34/RPL26/RPL17/PSMB8/PSMB7/RPL39L/PSMB2/RPL10/RPL4/MAGOH/RPS15A/RPL36A/RPL5/RPL22/PSMB4/RPL6/RPS14/RPS29/PSME1/UBA52/RPS13/RPL27A/RPL36AL/RPS3/RPL24/RPL36/RPLP2/RPL12/RPS7/RPS2/RPL18A/RPL3/RPS27A/RPL14/RPL39/RPS24/ELOB/RPL30/RPL11/RPL9/RPL37/RPSA/UBB/RPL35A/RPS28/RPL37A/RPL38/RPS15/RPL13/RPS26/RPL15/RPL7A/RPLP1/RPL27/RPS21/FAU/RPS17/RPS10/RPL32/RPS25/RPS6/RPS16/RPS8/RPS4X/RPL35/RPS27/RPL…
KEGG_PARKINSONS_DISEASE	KEGG_PARKINSONS_DISEASE	113	-0.871584	-1.85113	0.00589971	0.142253	0.129926	1019	tags=49%, list=5%, signal=46%	NDUFS3/ATP5MC1/NDUFC2/NDUFC1/UBA1/NDUFB6/NDUFB2/COX7A2L/VDAC3/NDUFA3/NDUFV1/COX4I1/UQCR11/CYCS/NDUFB1/ATP5PD/COX6C/NDUFA2/ATP5F1D/NDUFA6/NDUFAB1/ATP5MC3/NDUFB3/COX5A/ATP5PF/NDUFB10/SDHD/NDUFB7/COX7A2/NDUFA4/ATP5MC2/PARK7/NDUFS8/UQCRQ/NDUFB4/NDUFA8/COX7C/SLC25A5/COX7B/UQCRC1/UCHL1/NDUFS6/COX6B1/ATP5F1C/COX6A1/UQCR10/NDUFB9/NDUFA1/SLC25A6/COX5B/CYC1/UQCRH/UBB/COX8A/NDUFS5
KEGG_OXIDATIVE_PHOSPHORYLATION	KEGG_OXIDATIVE_PHOSPHORYLATION	116	-0.85802	-1.82806	0.00591716	0.142253	0.129926	1036	tags=48%, list=5%, signal=46%	ATP6V0E2/NDUFS3/ATP5MC1/NDUFC2/NDUFC1/NDUFB6/NDUFB2/COX7A2L/NDUFA3/NDUFV1/PPA1/COX4I1/UQCR11/NDUFB1/ATP5PD/COX6C/NDUFA2/ATP5F1D/NDUFA6/NDUFAB1/ATP5MC3/NDUFB3/COX5A/ATP5PF/NDUFB10/SDHD/NDUFB7/COX7A2/ATP6V0E1/ATP6V0B/NDUFA4/ATP5MG/ATP5MC2/ATP6V1G1/NDUFS8/UQCRQ/NDUFB4/NDUFA8/COX7C/COX7B/UQCRC1/NDUFS6/ATP6V1F/COX6B1/ATP5F1C/COX6A1/UQCR10/NDUFB9/NDUFA1/COX5B/ATP5MF/CYC1/UQCRH/ATP5ME/COX8A/NDUFS5
REACTOME_RUNX2_REGULATES_OSTEOBLAST_DIFFERENTIATION	REACTOME_RUNX2_REGULATES_OSTEOBLAST_DIFFERENTIATION	24	0.939334	1.66119	0.00592593	0.142253	0.129926	2	tags=4%, list=0%, signal=4%	COL1A1
REACTOME_A_TETRASACCHARIDE_LINKER_SEQUENCE_IS_REQUIRED_FOR_GAG_SYNTHESIS	REACTOME_A_TETRASACCHARIDE_LINKER_SEQUENCE_IS_REQUIRED_FOR_GAG_SYNTHESIS	26	0.921196	1.64928	0.00593472	0.142253	0.129926	845	tags=38%, list=4%, signal=37%	BGN/DCN/SDC1/HSPG2/GPC3/AGRN/VCAN/GPC1/SDC3/SDC2
REACTOME_INTERLEUKIN_4_AND_INTERLEUKIN_13_SIGNALING	REACTOME_INTERLEUKIN_4_AND_INTERLEUKIN_13_SIGNALING	108	0.843447	1.71323	0.00609756	0.144695	0.132157	748	tags=24%, list=4%, signal=23%	COL1A2/TIMP1/FN1/JUNB/VIM/MMP2/HSPA8/FOS/LAMA5/CCND1/TGFB1/HSP90B1/ITGB1/FSCN1/SOCS3/ICAM1/MMP9/F13A1/HIF1A/BCL2L1/STAT6/MCL1/ITGB2/HMOX1/STAT3/MYC
KEGG_VIRAL_MYOCARDITIS	KEGG_VIRAL_MYOCARDITIS	68	0.854972	1.64114	0.00621118	0.145932	0.133286	864	tags=32%, list=5%, signal=31%	ACTB/HLA-C/HLA-B/HLA-DRB5/HLA-A/HLA-DRA/HLA-E/CCND1/EIF4G2/EIF4G1/CD55/HLA-DQB1/ICAM1/HLA-DPB1/MYH9/HLA-DRB1/HLA-DPA1/HLA-DQA1/ITGB2/MYH14/RAC2/MYH10
REACTOME_CHYLOMICRON_ASSEMBLY	REACTOME_CHYLOMICRON_ASSEMBLY	10	0.965484	1.55282	0.00737463	0.166456	0.152032	461	tags=30%, list=2%, signal=29%	APOE/P4HB/APOA1
REACTOME_DEFECTIVE_B4GALT7_CAUSES_EDS_PROGEROID_TYPE	REACTOME_DEFECTIVE_B4GALT7_CAUSES_EDS_PROGEROID_TYPE	20	0.93557	1.62875	0.00740741	0.166456	0.152032	845	tags=50%, list=4%, signal=48%	BGN/DCN/SDC1/HSPG2/GPC3/AGRN/VCAN/GPC1/SDC3/SDC2
WP_FOCAL_ADHESIONPI3KAKTMTORSIGNALING_PATHWAY	WP_FOCAL_ADHESIONPI3KAKTMTORSIGNALING_PATHWAY	303	0.749017	1.66451	0.00744048	0.166456	0.152032	1051	tags=15%, list=5%, signal=15%	COL1A1/COL3A1/COL1A2/FN1/SPP1/COL6A2/COL5A1/THBS2/COL5A2/THBS1/LAMA5/COL4A2/COMP/ITGB4/COL4A1/ITGA3/HSP90B1/ITGB1/LAMB2/COL11A1/DDIT4/KRAS/CSF1R/PDGFRB/ITGB5/SLC2A1/HIF1A/CREB3L1/LAMB3/ITGA5/ITGB2/EPHA2/GYS1/AKT2/LAMB1/CSF1/LAMC2/EIF4B/CDKN1A/TNC/GNG12/PPP2R1A/JAK1/RAB10/FGF3/ITGA11
REACTOME_ENDOSOMAL_VACUOLAR_PATHWAY	REACTOME_ENDOSOMAL_VACUOLAR_PATHWAY	11	0.964785	1.56989	0.00746269	0.166456	0.152032	136	tags=45%, list=1%, signal=45%	B2M/HLA-C/HLA-B/HLA-A/HLA-E
WP_MAMMARY_GLAND_DEVELOPMENT_PATHWAY_PUBERTY_STAGE_2_OF_4	WP_MAMMARY_GLAND_DEVELOPMENT_PATHWAY_PUBERTY_STAGE_2_OF_4	13	0.962498	1.60195	0.00754148	0.166456	0.152032	188	tags=38%, list=1%, signal=38%	TIMP1/FN1/VIM/ERBB2/CCND1
BIOCARTA_LECTIN_PATHWAY	BIOCARTA_LECTIN_PATHWAY	12	0.963846	1.58417	0.0075643	0.166456	0.152032	12	tags=8%, list=0%, signal=8%	C3
WNT_SIGNALING	WNT_SIGNALING	89	0.82501	1.64263	0.00757576	0.166456	0.152032	976	tags=17%, list=5%, signal=16%	ACTB/B2M/RPL13A/GAPDH/SFRP4/CCND1/JUN/SFRP1/MYC/LRP5/WNT11/WNT7A/FZD1/GSK3A/PPP2R1A
PID_ATF2_PATHWAY	PID_ATF2_PATHWAY	59	0.84094	1.60725	0.00775194	0.168537	0.153932	510	tags=17%, list=3%, signal=17%	JUNB/MMP2/FOS/DUSP1/PLAU/CCND1/JUN/SOCS3/JUND/BCL2L1
WP_TYROBP_CAUSAL_NETWORK	WP_TYROBP_CAUSAL_NETWORK	60	0.844156	1.6105	0.0078125	0.168537	0.153932	1443	tags=37%, list=8%, signal=34%	C3/SPP1/C1QC/TYROBP/NPC2/ZFP36L2/CAPG/TCIRG1/ITGB2/RNASE6/RUNX3/CD4/CXCL16/ELF4/PPP1R18/SLC1A5/GAL3ST4/RGS1/TNFRSF1B/MAF/CREB3L2/SLC7A7
PID_FRA_PATHWAY	PID_FRA_PATHWAY	37	0.884168	1.63631	0.00789889	0.168866	0.154233	633	tags=41%, list=3%, signal=39%	COL1A2/JUNB/MMP2/MGP/DCN/PLAU/CCND1/ITGB4/JUN/GJA1/USF2/MMP9/JUND/FOSL2/HMOX1
REACTOME_COMPLEX_I_BIOGENESIS	REACTOME_COMPLEX_I_BIOGENESIS	49	-0.887389	-1.8026	0.00810811	0.17113	0.156301	1394	tags=63%, list=7%, signal=59%	NDUFB8/NDUFS2/NDUFV2/NDUFA7/NDUFA12/NDUFS3/NDUFC2/NDUFC1/NDUFB6/NDUFB2/TMEM126B/NDUFA3/NDUFA13/NDUFV1/NDUFB1/TIMMDC1/NDUFA2/NDUFA6/NDUFAB1/NDUFB3/NDUFB10/NDUFB7/NDUFAF3/NDUFS8/NDUFB4/NDUFB11/NDUFA8/NDUFS6/NDUFB9/NDUFA1/NDUFS5
REACTOME_SIGNALING_BY_RETINOIC_ACID	REACTOME_SIGNALING_BY_RETINOIC_ACID	43	-0.904893	-1.77566	0.00840336	0.17113	0.156301	14	tags=7%, list=0%, signal=7%	DHRS3/CRABP1/CRABP2
WP_VITAMIN_A_AND_CAROTENOID_METABOLISM	WP_VITAMIN_A_AND_CAROTENOID_METABOLISM	43	-0.910218	-1.78611	0.00840336	0.17113	0.156301	261	tags=9%, list=1%, signal=9%	DHRS3/RBP1/CRABP1/CRABP2
REACTOME_DIGESTION	REACTOME_DIGESTION	22	0.915881	1.60663	0.00882353	0.17113	0.156301	227	tags=9%, list=1%, signal=9%	CLPS/CEL
KEGG_HUNTINGTONS_DISEASE	KEGG_HUNTINGTONS_DISEASE	171	-0.765637	-1.69346	0.00884956	0.17113	0.156301	1019	tags=36%, list=5%, signal=34%	NDUFS3/ATP5MC1/NDUFC2/NDUFC1/NDUFB6/NDUFB2/COX7A2L/VDAC3/NDUFA3/DNALI1/NDUFV1/COX4I1/IFT57/UQCR11/CREB3/TP53/CYCS/NDUFB1/POLR2K/ATP5PD/POLR2I/COX6C/NDUFA2/ATP5F1D/NDUFA6/NDUFAB1/ATP5MC3/NDUFB3/COX5A/POLR2L/ATP5PF/NDUFB10/SDHD/NDUFB7/COX7A2/CLTA/NDUFA4/ATP5MC2/SOD1/NDUFS8/UQCRQ/NDUFB4/NDUFA8/COX7C/POLR2J/SLC25A5/COX7B/UQCRC1/NDUFS6/COX6B1/ATP5F1C/COX6A1/UQCR10/NDUFB9/NDUFA1/SLC25A6/COX5B/CYC1/UQCR…
REACTOME_ANTIGEN_PRESENTATION_FOLDING_ASSEMBLY_AND_PEPTIDE_LOADING_OF_CLASS_I_MHC	REACTOME_ANTIGEN_PRESENTATION_FOLDING_ASSEMBLY_AND_PEPTIDE_LOADING_OF_CLASS_I_MHC	25	0.903084	1.60219	0.00888889	0.17113	0.156301	427	tags=36%, list=2%, signal=35%	B2M/HLA-C/CALR/HLA-B/PDIA3/HLA-A/HLA-E/HSPA5/CANX
REACTOME_PLASMA_LIPOPROTEIN_REMODELING	REACTOME_PLASMA_LIPOPROTEIN_REMODELING	32	0.885285	1.61905	0.00894188	0.17113	0.156301	657	tags=12%, list=3%, signal=12%	PLTP/APOE/APOA1/FURIN
PID_INTEGRIN2_PATHWAY	PID_INTEGRIN2_PATHWAY	29	0.893758	1.61265	0.00895522	0.17113	0.156301	1245	tags=34%, list=6%, signal=32%	C3/CCN1/TGFBI/PLAU/THY1/ICAM1/ITGB2/PLAUR/VCAM1/FCGR2A
WP_STATIN_PATHWAY	WP_STATIN_PATHWAY	29	0.902747	1.62887	0.00895522	0.17113	0.156301	461	tags=17%, list=2%, signal=17%	PLTP/APOE/LRP1/APOC1/APOA1
WP_MITOCHONDRIAL_CIV_ASSEMBLY	WP_MITOCHONDRIAL_CIV_ASSEMBLY	31	-0.929385	-1.72975	0.00898204	0.17113	0.156301	957	tags=61%, list=5%, signal=58%	PNKD/SMIM20/SURF1/COX14/PET100/COX4I1/COA6/COA3/COX6C/HIGD1A/COX5A/COX7A2/NDUFA4/COX7C/COX7B/COX6B1/COX6A1/COX5B/COX8A
WP_MATRIX_METALLOPROTEINASES	WP_MATRIX_METALLOPROTEINASES	30	0.894475	1.61897	0.00900901	0.17113	0.156301	460	tags=23%, list=2%, signal=23%	TIMP1/MMP7/MMP2/MMP14/TIMP2/MMP11/MMP9
REACTOME_METALLOTHIONEINS_BIND_METALS	REACTOME_METALLOTHIONEINS_BIND_METALS	11	-0.969116	-1.60212	0.00903614	0.17113	0.156301	562	tags=73%, list=3%, signal=71%	MT1A/MT1M/MT1X/MT1H/MT1F/MT2A/MT1E/MT1G
REACTOME_GLYCOSAMINOGLYCAN_METABOLISM	REACTOME_GLYCOSAMINOGLYCAN_METABOLISM	124	0.810306	1.66533	0.0091047	0.17113	0.156301	1399	tags=25%, list=7%, signal=23%	BGN/LUM/DCN/SDC1/CHPF/FMOD/HSPG2/GPC3/AGRN/B4GALT5/GNS/VCAN/GPC1/B3GNT3/SDC3/HS6ST1/CHPF2/B4GALT1/CHST15/PRELP/NDST1/SDC2/PAPSS1/CEMIP/HEXB/GLB1/CD44/OGN/B3GNT7/CHP1/ST3GAL1
BIOCARTA_PLATELETAPP_PATHWAY	BIOCARTA_PLATELETAPP_PATHWAY	14	0.946599	1.58157	0.00913242	0.17113	0.156301	224	tags=36%, list=1%, signal=35%	APP/SERPINE1/PLAU/COL4A2/COL4A1
REACTOME_PLATELET_ACTIVATION_SIGNALING_AND_AGGREGATION	REACTOME_PLATELET_ACTIVATION_SIGNALING_AND_AGGREGATION	260	0.766845	1.67218	0.00916031	0.17113	0.156301	626	tags=16%, list=3%, signal=16%	COL1A1/SPARC/IGF2/COL1A2/TIMP1/PSAP/FN1/CLU/ISLR/APP/RARRES2/FLNA/SERPINE1/FCER1G/HSPA5/SRGN/THBS1/LGALS3BP/ACTN4/TGFB1/RHOB/SERPING1/QSOX1/APLP2/CALU/SERPINA1/TLN1/ACTN1/CD63/CFD/ANXA5/CD9/GAS6/APOA1/VCL/F13A1/ITPR3/ECM1/RHOG/A2M/PDPN/SHC1
WP_HUMAN_COMPLEMENT_SYSTEM	WP_HUMAN_COMPLEMENT_SYSTEM	97	0.814874	1.63316	0.00917431	0.17113	0.156301	1578	tags=33%, list=8%, signal=30%	C3/SPP1/CALR/DCN/THBS1/LAMA5/C1S/C1R/CD59/RPS19/CD55/SERPING1/VSIG4/FCGR3A/ICAM1/CFD/APOA1/F13A1/PRNP/ITGB2/LAMB1/PLAUR/C3AR1/CFI/C5AR1/SELPLG/CFH/CSNK1A1/LAMC1/PRKACA/CD46/ADM
WP_NRF2_PATHWAY	WP_NRF2_PATHWAY	144	0.824154	1.7152	0.00923077	0.17113	0.156301	633	tags=9%, list=3%, signal=9%	FTL/FTH1/GPX3/EGR1/DNAJB1/TGFB1/SERPINA1/SQSTM1/SLC2A1/TGFBR2/SOD3/EPHA2/HMOX1
PID_HIF1_TFPATHWAY	PID_HIF1_TFPATHWAY	66	0.823147	1.57011	0.00940439	0.172997	0.158006	1578	tags=48%, list=8%, signal=45%	FOS/PKM/BHLHE41/SERPINE1/CITED2/LDHA/CXCL12/NDRG1/JUN/CP/ID2/ENG/BHLHE40/TFF3/SLC2A1/HIF1A/MCL1/TFRC/ENO1/ITGB2/HMOX1/FURIN/NT5E/CA9/PFKL/HDAC7/HK1/PFKFB3/PLIN2/PGM1/CREBBP/ADM
REACTOME_CHONDROITIN_SULFATE_BIOSYNTHESIS	REACTOME_CHONDROITIN_SULFATE_BIOSYNTHESIS	20	0.909865	1.584	0.0103704	0.188103	0.171803	799	tags=30%, list=4%, signal=29%	BGN/DCN/CHPF/VCAN/CHPF2/CHST15
REACTOME_CELL_SURFACE_INTERACTIONS_AT_THE_VASCULAR_WALL	REACTOME_CELL_SURFACE_INTERACTIONS_AT_THE_VASCULAR_WALL	137	0.802399	1.6773	0.0103858	0.188103	0.171803	628	tags=13%, list=3%, signal=13%	COL1A1/CD74/COL1A2/FN1/FCER1G/SDC1/TGFB1/ITGA3/ITGB1/GRB7/KRAS/GAS6/GPC1/ITGA5/SDC3/ITGB2/SHC1/SIRPA
WP_TGFBETA_SIGNALING_PATHWAY	WP_TGFBETA_SIGNALING_PATHWAY	132	0.785704	1.63139	0.0104634	0.188103	0.171803	939	tags=17%, list=5%, signal=17%	COL1A2/FN1/JUNB/FOS/APP/STRAP/THBS1/CCND1/ITGB4/TGFB1/FOSB/ITGB1/JUN/JUND/SKI/TGFBR2/SHC1/KLF6/MYC/PAK2/TGFB1I1/CDKN1A/TNC
PID_AP1_PATHWAY	PID_AP1_PATHWAY	70	0.824074	1.59863	0.0106545	0.190099	0.173626	597	tags=27%, list=3%, signal=26%	COL1A2/TIMP1/JUNB/EGR1/CCN1/FOS/DUSP1/HLA-A/PLAU/CCND1/TGFB1/FOSB/JUN/GJA1/MMP9/JUND/HIF1A/FOSL2/FABP4
WP_MITOCHONDRIAL_COMPLEX_I_ASSEMBLY_MODEL_OXPHOS_SYSTEM	WP_MITOCHONDRIAL_COMPLEX_I_ASSEMBLY_MODEL_OXPHOS_SYSTEM	50	-0.872017	-1.76203	0.0108992	0.193013	0.176288	1394	tags=62%, list=7%, signal=58%	NDUFB8/NDUFS2/NDUFV2/NDUFA7/NDUFA12/NDUFS3/NDUFC2/NDUFC1/NDUFB6/NDUFB2/TMEM126B/NDUFA3/NDUFA13/NDUFV1/NDUFB1/TIMMDC1/DMAC1/NDUFA2/NDUFA6/NDUFAB1/NDUFB3/NDUFB10/NDUFB7/NDUFAF3/NDUFB4/NDUFB11/NDUFA8/NDUFS6/NDUFB9/NDUFA1/NDUFS5
REACTOME_CHYLOMICRON_REMODELING	REACTOME_CHYLOMICRON_REMODELING	10	0.957325	1.5397	0.0117994	0.20682	0.188898	461	tags=20%, list=2%, signal=20%	APOE/APOA1
REACTOME_DAP12_SIGNALING	REACTOME_DAP12_SIGNALING	29	0.886396	1.59937	0.0119403	0.20682	0.188898	626	tags=21%, list=3%, signal=20%	B2M/TYROBP/HLA-E/KRAS/TREM2/SHC1
REACTOME_SELENOAMINO_ACID_METABOLISM	REACTOME_SELENOAMINO_ACID_METABOLISM	118	-0.79317	-1.69195	0.0119403	0.20682	0.188898	468	tags=53%, list=2%, signal=52%	RPL31/RPL34/RPL26/RPL17/RPL39L/RPL10/RPL4/RPS15A/RPL36A/RPL5/RPL22/RPL6/RPS14/RPS29/UBA52/RPS13/RPL27A/RPL36AL/RPS3/RPL24/RPL36/RPLP2/RPL12/RPS7/RPS2/RPL18A/RPL3/RPS27A/RPL14/RPL39/RPS24/RPL30/RPL11/RPL9/RPL37/RPSA/RPL35A/RPS28/RPL37A/RPL38/RPS15/RPL13/RPS26/RPL15/RPL7A/RPLP1/RPL27/RPS21/FAU/RPS17/RPS10/RPL32/RPS25/RPS6/RPS16/RPS8/RPS4X/RPL35/RPS27/RPL29/RPL8/RPS20/RPS18
KEGG_HEMATOPOIETIC_CELL_LINEAGE	KEGG_HEMATOPOIETIC_CELL_LINEAGE	85	0.794726	1.5782	0.0120846	0.207802	0.189795	838	tags=18%, list=4%, signal=17%	HLA-DRB5/CD14/HLA-DRA/CD59/CD55/ITGA3/ANPEP/CSF1R/CD9/HLA-DRB1/ITGA5/TFRC/IL1R1/CSF1/CD4
WP_THE_OVERLAP_BETWEEN_SIGNAL_TRANSDUCTION_PATHWAYS_THAT_CONTRIBUTE_TO_A_RANGE_OF_LMNA_LAMINOPATHIES	WP_THE_OVERLAP_BETWEEN_SIGNAL_TRANSDUCTION_PATHWAYS_THAT_CONTRIBUTE_TO_A_RANGE_OF_LMNA_LAMINOPATHIES	55	0.833798	1.58571	0.0125196	0.213733	0.195212	1524	tags=29%, list=8%, signal=27%	ACTB/SPP1/JUNB/CTSK/TGFB1/CEBPB/CDKN1A/LMNA/RB1/CTNNB1/CEBPA/HDAC1/CSNK1A1/CREBBP/NOTCH1/SREBF1
REACTOME_DIGESTION_AND_ABSORPTION	REACTOME_DIGESTION_AND_ABSORPTION	27	0.887223	1.60068	0.0133136	0.223264	0.203917	227	tags=7%, list=1%, signal=7%	CLPS/CEL
BIOCARTA_NKCELLS_PATHWAY	BIOCARTA_NKCELLS_PATHWAY	20	0.906467	1.57809	0.0133333	0.223264	0.203917	301	tags=15%, list=2%, signal=15%	B2M/HLA-A/ITGB1
REACTOME_MHC_CLASS_II_ANTIGEN_PRESENTATION	REACTOME_MHC_CLASS_II_ANTIGEN_PRESENTATION	124	0.761786	1.56562	0.0136571	0.223264	0.203917	1218	tags=27%, list=6%, signal=25%	CD74/CTSD/HLA-DRB5/CTSK/CTSB/HLA-DRA/CAPZB/AP2M1/HLA-DQB1/TUBA1A/CTSA/CANX/HLA-DPB1/LGMN/AP2S1/HLA-DRB1/HLA-DPA1/RAB7A/HLA-DQA1/TUBA1B/SPTBN2/TUBB6/AP2A1/CTSL/TUBA4A/CTSH/AP2B1/TUBA1C/AP1B1/KIF5B/ACTR1A/SEC24C/DYNC1H1
WP_OXIDATIVE_PHOSPHORYLATION	WP_OXIDATIVE_PHOSPHORYLATION	52	-0.85046	-1.71853	0.0137363	0.223264	0.203917	1425	tags=67%, list=7%, signal=62%	ATP5PB/ATP5F1B/NDUFB8/NDUFS2/NDUFV2/NDUFA7/NDUFS3/ATP5MC1/NDUFC2/NDUFC1/NDUFB6/NDUFB2/NDUFA3/NDUFV1/NDUFB1/ATP5PD/NDUFA2/ATP5F1D/NDUFA6/NDUFAB1/ATP5MC3/ATP5PF/NDUFB10/NDUFB7/NDUFA4/ATP5MG/ATP5MC2/NDUFS8/NDUFB4/NDUFA8/NDUFS6/NDUFB9/ATP5MF/ATP5ME/NDUFS5
REACTOME_DISEASES_OF_GLYCOSYLATION	REACTOME_DISEASES_OF_GLYCOSYLATION	142	0.745542	1.55186	0.0137615	0.223264	0.203917	1665	tags=24%, list=9%, signal=22%	BGN/LUM/SPON1/DCN/THBS2/THBS1/SDC1/FMOD/HSPG2/GPC3/NOTCH3/AGRN/CTSA/VCAN/GPC1/MUC16/MUC20/SDC3/THSD4/B4GALT1/PRELP/SDC2/ADAMTS2/HEXB/NOTCH2/GLB1/OGN/SBSPON/SEMA5B/PGM1/NOTCH1/ADAMTS15/SPON2/EXT2
REACTOME_ACTIVATION_OF_THE_MRNA_UPON_BINDING_OF_THE_CAP_BINDING_COMPLEX_AND_EIFS_AND_SUBSEQUENT_BINDING_TO_43S	REACTOME_ACTIVATION_OF_THE_MRNA_UPON_BINDING_OF_THE_CAP_BINDING_COMPLEX_AND_EIFS_AND_SUBSEQUENT_BINDING_TO_43S	60	-0.810186	-1.64598	0.0138122	0.223264	0.203917	465	tags=47%, list=2%, signal=46%	EIF3D/EIF3H/EIF3I/RPS15A/RPS14/RPS29/RPS13/RPS3/RPS7/RPS2/RPS27A/RPS24/RPSA/RPS28/RPS15/RPS26/RPS21/FAU/RPS17/RPS10/RPS25/RPS6/RPS16/RPS8/RPS4X/RPS27/RPS20/RPS18
WP_TGFBETA_RECEPTOR_SIGNALLING_IN_SKELETAL_DYSPLASIAS	WP_TGFBETA_RECEPTOR_SIGNALLING_IN_SKELETAL_DYSPLASIAS	58	0.828913	1.58021	0.0139535	0.223264	0.203917	1318	tags=34%, list=7%, signal=32%	SPP1/FOS/SERPINE1/THBS1/TGFB1/JUN/ENG/LTBP3/SKI/TGFBR2/STAT3/TFE3/RUNX3/FKBP1A/FST/JAK1/INHBA/FBN1/CTNNB1/BMP4
KEGG_PORPHYRIN_AND_CHLOROPHYLL_METABOLISM	KEGG_PORPHYRIN_AND_CHLOROPHYLL_METABOLISM	41	0.853023	1.59771	0.0139752	0.223264	0.203917	780	tags=10%, list=4%, signal=9%	FTH1/CP/HMOX1/BLVRB
REACTOME_METABOLISM_OF_FAT_SOLUBLE_VITAMINS	REACTOME_METABOLISM_OF_FAT_SOLUBLE_VITAMINS	48	0.83356	1.57206	0.0140187	0.223264	0.203917	845	tags=25%, list=4%, signal=24%	APOE/CLPS/SDC1/HSPG2/LRP10/GPC3/AGRN/LRP1/APOA1/GPC1/SDC3/SDC2
WP_TGFBETA_RECEPTOR_SIGNALING	WP_TGFBETA_RECEPTOR_SIGNALING	54	0.830412	1.57963	0.0140187	0.223264	0.203917	1318	tags=33%, list=7%, signal=31%	SPP1/FOS/SERPINE1/THBS1/TGFB1/JUN/ENG/SKI/TGFBR2/STAT3/TFE3/RUNX3/FKBP1A/FST/JAK1/INHBA/CTNNB1/BMP4
REACTOME_EUKARYOTIC_TRANSLATION_INITIATION	REACTOME_EUKARYOTIC_TRANSLATION_INITIATION	120	-0.786236	-1.69547	0.0146628	0.23149	0.21143	468	tags=55%, list=2%, signal=54%	RPL31/EIF3D/RPL34/RPL26/RPL17/EIF3H/RPL39L/EIF3I/RPL10/RPL4/RPS15A/RPL36A/RPL5/RPL22/RPL6/RPS14/RPS29/UBA52/RPS13/RPL27A/RPL36AL/RPS3/RPL24/RPL36/RPLP2/RPL12/RPS7/RPS2/RPL18A/RPL3/RPS27A/RPL14/RPL39/RPS24/RPL30/RPL11/RPL9/RPL37/RPSA/RPL35A/RPS28/RPL37A/RPL38/RPS15/RPL13/RPS26/RPL15/RPL7A/RPLP1/RPL27/RPS21/FAU/RPS17/RPS10/RPL32/RPS25/RPS6/RPS16/RPS8/RPS4X/RPL35/RPS27/RPL29/RPL8/RPS20/RPS18
REACTOME_HDL_REMODELING	REACTOME_HDL_REMODELING	10	0.955225	1.53632	0.0147493	0.23149	0.21143	461	tags=30%, list=2%, signal=29%	PLTP/APOE/APOA1
PID_P53_DOWNSTREAM_PATHWAY	PID_P53_DOWNSTREAM_PATHWAY	136	0.743648	1.55207	0.014881	0.23149	0.21143	2595	tags=37%, list=14%, signal=32%	SPP1/MMP2/CTSD/DUSP1/SERPINE1/IGFBP3/S100A2/NDRG1/JUN/COL18A1/DDIT4/VCAN/BCL2L1/BTG2/MCL1/EPHA2/CD82/SNAI2/GDF15/RGCC/DDX5/BNIP3L/CDKN1A/STEAP3/RB1/CSE1L/PRMT1/ZNF385A/CREBBP/PML/SMARCA4/MAP4K4/CAV1/TNFRSF10B/LIF/TAF9/TSC2/KAT2A/SP1/EGFR/TRRAP/FAS/CCNB1/NFYA/VDR/TP53BP2/PYCARD/BAX/CARM1/DUSP5
REACTOME_DERMATAN_SULFATE_BIOSYNTHESIS	REACTOME_DERMATAN_SULFATE_BIOSYNTHESIS	11	0.954867	1.55375	0.0149254	0.23149	0.21143	466	tags=27%, list=2%, signal=27%	BGN/DCN/VCAN
REACTOME_PLASMA_LIPOPROTEIN_ASSEMBLY_REMODELING_AND_CLEARANCE	REACTOME_PLASMA_LIPOPROTEIN_ASSEMBLY_REMODELING_AND_CLEARANCE	71	0.804424	1.56551	0.0151515	0.233471	0.21324	1558	tags=28%, list=8%, signal=26%	PLTP/APOE/LSR/NPC2/P4HB/AP2M1/HDLBP/APOC1/APOA1/AP2S1/A2M/FURIN/AP2A1/LIPA/AP2B1/BMP1/LMF2/NR1H2/PRKACA/CLTC
WP_IL18_SIGNALING_PATHWAY	WP_IL18_SIGNALING_PATHWAY	272	0.721569	1.5745	0.0152905	0.234093	0.213808	633	tags=14%, list=3%, signal=13%	COL1A1/COL3A1/COL1A2/B2M/TIMP1/FN1/SPP1/EEF2/MMP2/ACTA2/SPON1/MMP14/FOS/GRN/PIGT/TGM2/RPS11/ITM2C/CLDN1/JUN/CEBPB/PYGB/CLDN4/SOCS3/ICAM1/KLF2/TRPC4AP/TNFAIP2/MMP9/BCL2L1/BTG2/DES/CENPB/ENO1/RGS16/PPP1R13L/HMOX1
REACTOME_IRON_UPTAKE_AND_TRANSPORT	REACTOME_IRON_UPTAKE_AND_TRANSPORT	58	0.821979	1.56699	0.0155039	0.235838	0.215401	633	tags=16%, list=3%, signal=15%	FTL/FTH1/UBC/SLC40A1/CP/CYBRD1/TCIRG1/TFRC/HMOX1
REACTOME_RESPONSE_TO_ELEVATED_PLATELET_CYTOSOLIC_CA2_	REACTOME_RESPONSE_TO_ELEVATED_PLATELET_CYTOSOLIC_CA2_	131	0.747204	1.55122	0.0165165	0.246774	0.22539	546	tags=26%, list=3%, signal=25%	SPARC/IGF2/TIMP1/PSAP/FN1/CLU/ISLR/APP/RARRES2/FLNA/SERPINE1/HSPA5/SRGN/THBS1/LGALS3BP/ACTN4/TGFB1/SERPING1/QSOX1/APLP2/CALU/SERPINA1/TLN1/ACTN1/CD63/CFD/ANXA5/CD9/GAS6/APOA1/VCL/F13A1/ECM1/A2M
REACTOME_MITOCHONDRIAL_PROTEIN_IMPORT	REACTOME_MITOCHONDRIAL_PROTEIN_IMPORT	65	-0.805801	-1.6643	0.0165746	0.246774	0.22539	1680	tags=48%, list=9%, signal=44%	ATP5F1A/COX17/CHCHD4/MTX1/CHCHD3/ATP5F1B/NDUFB8/IDH3G/CHCHD5/TIMM50/TOMM20/GRPEL1/TOMM5/TOMM22/PITRM1/TIMM9/ATP5MC1/DNAJC19/TIMM10/TIMM13/COA6/MTX2/TIMM23/HSPD1/COA4/CHCHD10/TOMM7/TIMM8B/SLC25A6/CYC1/CHCHD2
WP_ZINC_HOMEOSTASIS	WP_ZINC_HOMEOSTASIS	36	-0.862353	-1.66661	0.0166205	0.246774	0.22539	562	tags=28%, list=3%, signal=27%	SLC39A1/MT1A/MT1M/SLC39A4/MT1X/MT1H/MT1F/MT2A/MT1E/MT1G
WP_MYOMETRIAL_RELAXATION_AND_CONTRACTION_PATHWAYS	WP_MYOMETRIAL_RELAXATION_AND_CONTRACTION_PATHWAYS	156	0.727809	1.53734	0.016692	0.246774	0.22539	1727	tags=24%, list=9%, signal=22%	ACTB/IGFBP4/ACTA2/FOS/IGFBP5/CALM3/CNN2/YWHAB/IGFBP3/ATF5/CALD1/JUN/GJA1/IGFBP6/YWHAQ/ITPR3/RAMP1/RGS16/RAMP2/RGS10/GSTO1/GNG12/RGS2/YWHAG/ACKR3/ATP2A2/RGS19/CNN1/GNB1/RGS1/DGKZ/GNG11/PRKACA/PRKAR1A/ADM/CRCP/RGS4/PLCG1
REACTOME_CS_DS_DEGRADATION	REACTOME_CS_DS_DEGRADATION	14	0.932059	1.55728	0.0167428	0.246774	0.22539	466	tags=21%, list=2%, signal=21%	BGN/DCN/VCAN
REACTOME_VISUAL_PHOTOTRANSDUCTION	REACTOME_VISUAL_PHOTOTRANSDUCTION	100	0.764926	1.54265	0.0168971	0.247511	0.226063	845	tags=12%, list=4%, signal=12%	APOE/CLPS/SDC1/HSPG2/LRP10/GPC3/AGRN/LRP1/APOA1/GPC1/SDC3/SDC2
PID_IL12_2PATHWAY	PID_IL12_2PATHWAY	62	0.81106	1.54438	0.0171073	0.248695	0.227144	2534	tags=37%, list=13%, signal=32%	B2M/FOS/HLA-A/HLA-DRA/STAT6/RAB7A/GADD45B/STAT3/IL1R1/CD4/RELB/PPP3CA/CCL4/NFKB2/TYK2/NFKB1/CCL3/STAT5A/GZMA/IL18/IL2RB/MAP2K3/MTOR
PID_IL6_7_PATHWAY	PID_IL6_7_PATHWAY	47	0.829634	1.55639	0.0171875	0.248695	0.227144	1543	tags=36%, list=8%, signal=33%	TIMP1/JUNB/FOS/HSP90B1/JUN/CEBPB/SOCS3/BCL2L1/A2M/MCL1/STAT3/MYC/JAK1/PIAS3/FOXO1/IL6ST/GRB2
REACTOME_NONSENSE_MEDIATED_DECAY_NMD_	REACTOME_NONSENSE_MEDIATED_DECAY_NMD_	116	-0.788318	-1.67956	0.0177515	0.252608	0.230718	468	tags=55%, list=2%, signal=54%	RPL31/RPL34/RPL26/RPL17/RPL39L/RPL10/RPL4/MAGOH/RPS15A/RPL36A/RPL5/RPL22/RPL6/RPS14/RPS29/UBA52/RPS13/RPL27A/RPL36AL/RPS3/RPL24/RPL36/RPLP2/RPL12/RPS7/RPS2/RPL18A/RPL3/RPS27A/RPL14/RPL39/RPS24/RPL30/RPL11/RPL9/RPL37/RPSA/RPL35A/RPS28/RPL37A/RPL38/RPS15/RPL13/RPS26/RPL15/RPL7A/RPLP1/RPL27/RPS21/FAU/RPS17/RPS10/RPL32/RPS25/RPS6/RPS16/RPS8/RPS4X/RPL35/RPS27/RPL29/RPL8/RPS20/RPS18
PID_TCR_CALCIUM_PATHWAY	PID_TCR_CALCIUM_PATHWAY	28	0.869512	1.57183	0.0177778	0.252608	0.230718	1567	tags=29%, list=8%, signal=26%	JUNB/FOS/JUN/FKBP1A/CABIN1/CHP1/PRKACA/PPP3CA
WP_HYPOTHESIZED_PATHWAYS_IN_PATHOGENESIS_OF_CARDIOVASCULAR_DISEASE	WP_HYPOTHESIZED_PATHWAYS_IN_PATHOGENESIS_OF_CARDIOVASCULAR_DISEASE	25	0.886344	1.57249	0.0177778	0.252608	0.230718	626	tags=32%, list=3%, signal=31%	CCN2/FLNA/SERPINE1/POSTN/LTBP2/ENG/TGFBR2/SHC1
REACTOME_NUCLEAR_SIGNALING_BY_ERBB4	REACTOME_NUCLEAR_SIGNALING_BY_ERBB4	32	0.865292	1.58248	0.0178838	0.252608	0.230718	284	tags=9%, list=1%, signal=9%	SPARC/APOE/CXCL12
WP_VITAMIN_D_RECEPTOR_PATHWAY	WP_VITAMIN_D_RECEPTOR_PATHWAY	182	0.71198	1.51912	0.0181818	0.254239	0.232208	1402	tags=20%, list=7%, signal=19%	SPP1/JUNB/S100A6/SLC34A2/TIMP2/IGFBP5/CD14/ID1/CST1/CCND1/TGFB1/IGFBP3/KLK6/ALPG/S100A2/SFRP1/CD9/CCNE1/MYO9B/HIF1A/HLA-DRB1/CYP2S1/HLA-DQA1/MYC/LRP5/CA9/CDKN1A/CST6/EPHB4/TIMP3/ALOX5/CDKN1B/CEBPA/FOXO1/PPARD/ADGRE5/TPM1
PID_CMYB_PATHWAY	PID_CMYB_PATHWAY	84	0.778223	1.54217	0.0182648	0.254239	0.232208	1724	tags=33%, list=9%, signal=30%	COL1A2/HSPA8/TRIM28/CCND1/LYZ/ANPEP/CEBPB/KRAS/CSF1R/SKI/SPI1/MAT2A/MYC/IQGAP1/CD4/H2AZ1/SND1/CDKN1A/SLC25A3/TAB2/PIAS3/CDKN1B/MAF/CEBPA/CREBBP/PPP3CA/SMARCA2/HES1
WP_TGFB_SIGNALING_IN_THYROID_CELLS_FOR_EPITHELIALMESENCHYMAL_TRANSITION	WP_TGFB_SIGNALING_IN_THYROID_CELLS_FOR_EPITHELIALMESENCHYMAL_TRANSITION	18	0.896158	1.53309	0.0183206	0.254239	0.232208	939	tags=39%, list=5%, signal=37%	FN1/VIM/ID1/TGFB1/CDH1/SNAI2/TNC
PID_NFAT_TFPATHWAY	PID_NFAT_TFPATHWAY	45	0.828364	1.55938	0.0186047	0.256679	0.234437	310	tags=9%, list=2%, signal=9%	JUNB/EGR1/FOS/JUN
PID_CD8_TCR_PATHWAY	PID_CD8_TCR_PATHWAY	52	0.822427	1.55476	0.0188088	0.257996	0.235639	626	tags=8%, list=3%, signal=7%	B2M/HLA-A/KRAS/SHC1
KEGG_ASTHMA	KEGG_ASTHMA	28	0.868735	1.57043	0.0192593	0.262656	0.239896	608	tags=29%, list=3%, signal=28%	HLA-DRB5/HLA-DRA/FCER1G/HLA-DQB1/HLA-DPB1/HLA-DRB1/HLA-DPA1/HLA-DQA1
REACTOME_LAMININ_INTERACTIONS	REACTOME_LAMININ_INTERACTIONS	30	0.864218	1.56421	0.0195195	0.263673	0.240825	1751	tags=57%, list=9%, signal=52%	LAMA5/COL4A2/ITGB4/HSPG2/COL4A1/ITGA3/ITGB1/LAMB2/COL18A1/LAMB3/NID1/LAMB1/LAMC2/ITGAV/LAMC1/LAMA3/NID2
BIOCARTA_CTL_PATHWAY	BIOCARTA_CTL_PATHWAY	13	0.934191	1.55483	0.0196078	0.263673	0.240825	615	tags=31%, list=3%, signal=30%	B2M/HLA-A/ICAM1/ITGB2
WP_IRON_METABOLISM_IN_PLACENTA	WP_IRON_METABOLISM_IN_PLACENTA	12	0.932894	1.5333	0.0196672	0.263673	0.240825	593	tags=25%, list=3%, signal=24%	FTH1/SLC40A1/TFRC
WP_METABOLIC_PATHWAY_OF_LDL_HDL_AND_TG_INCLUDING_DISEASES	WP_METABOLIC_PATHWAY_OF_LDL_HDL_AND_TG_INCLUDING_DISEASES	16	0.901083	1.53089	0.0198777	0.264998	0.242035	461	tags=19%, list=2%, signal=18%	APOE/ANXA2/APOA1
PID_INTEGRIN5_PATHWAY	PID_INTEGRIN5_PATHWAY	17	0.899634	1.52172	0.02	0.26514	0.242164	1478	tags=59%, list=8%, signal=54%	FN1/CCN1/PLAU/SDC1/ITGB5/PLAUR/FBN1/VCAM1/ITGB8/ITGAV
REACTOME_FORMATION_OF_ATP_BY_CHEMIOSMOTIC_COUPLING	REACTOME_FORMATION_OF_ATP_BY_CHEMIOSMOTIC_COUPLING	16	-0.926345	-1.61677	0.0201149	0.265182	0.242203	542	tags=75%, list=3%, signal=73%	ATP5PB/ATP5F1B/ATP5MC1/ATP5PD/ATP5F1D/ATP5MC3/ATP5PF/ATP5MG/ATP5MC2/ATP5F1C/ATP5MF/ATP5ME
WP_CYTOPLASMIC_RIBOSOMAL_PROTEINS	WP_CYTOPLASMIC_RIBOSOMAL_PROTEINS	88	-0.803715	-1.66	0.0204678	0.267652	0.244458	326	tags=65%, list=2%, signal=64%	RPL10/RPL4/RPS15A/RPL36A/RPL5/RPL22/RPL6/RPS14/RPS29/UBA52/RPS13/RPL27A/RPS3/RPL24/RPL36/RPLP2/RPL12/RPS7/RPS2/RPL18A/RPL3/RPS27A/RPL14/RPL39/RPS24/RPL30/RPL11/RPL9/RPL37/RPSA/RPL35A/RPS28/RPL37A/RPL38/RPS15/RPL13/RPS26/RPL15/RPL7A/RPLP1/RPL27/RPS21/FAU/RPS17/RPS10/RPL32/RPS25/RPS6/RPS16/RPS8/RPS4X/RPL35/RPS27/RPL29/RPL8/RPS20/RPS18
KEGG_RIBOSOME	KEGG_RIBOSOME	87	-0.803188	-1.66081	0.0205279	0.267652	0.244458	326	tags=66%, list=2%, signal=65%	RPL10/RPL4/RPS15A/RPL36A/RPL5/RPL22/RPL6/RPS29/UBA52/RPS13/RPL27A/RPL36AL/RPS3/RPL24/RPL36/RPLP2/RPL12/RPS7/RPS2/RPL18A/RPL3/RPS27A/RPL14/RPL39/RPS24/RPL30/RPL11/RPL9/RPL37/RPSA/RPL35A/RPS28/RPL37A/RPL38/RPS15/RPL13/RPS26/RPL15/RPL7A/RPLP1/RPL27/RPS21/FAU/RPS17/RPS10/RPL32/RPS25/RPS6/RPS16/RPS8/RPS4X/RPL35/RPS27/RPL29/RPL8/RPS20/RPS18
BIOCARTA_BLYMPHOCYTE_PATHWAY	BIOCARTA_BLYMPHOCYTE_PATHWAY	12	0.922332	1.51594	0.02118	0.272276	0.248682	615	tags=42%, list=3%, signal=40%	HLA-DRB5/HLA-DRA/ICAM1/HLA-DRB1/ITGB2
BIOCARTA_MHC_PATHWAY	BIOCARTA_MHC_PATHWAY	12	0.921737	1.51496	0.02118	0.272276	0.248682	129	tags=42%, list=1%, signal=41%	CD74/B2M/HLA-DRB5/HLA-A/HLA-DRA
KEGG_LYSOSOME	KEGG_LYSOSOME	121	0.73973	1.51623	0.0212443	0.272276	0.248682	1891	tags=35%, list=10%, signal=31%	PSAP/CTSD/CTSK/CTSB/LAPTM5/CTSZ/NPC2/LAPTM4A/CD63/CTSA/GNS/TPP1/LGMN/ASAH1/MAN2B1/TCIRG1/LAMP1/GAA/LIPA/CTSL/CTSH/FUCA1/AP1B1/ATP6AP1/M6PR/HEXB/CLTB/GLB1/IGF2R/LAMP2/SMPD1/SCARB2/GM2A/ACP5/CLTC/AP3D1/ACP2/CD164/CTSS/AP3S1/SLC17A5/PLA2G15
NABA_ECM_AFFILIATED	NABA_ECM_AFFILIATED	168	0.709713	1.50314	0.0213415	0.272276	0.248682	1154	tags=14%, list=6%, signal=14%	LGALS1/C1QC/C1QB/C1QA/ANXA2/SDC1/PLXNB2/GPC3/ANXA5/PLXND1/C1QL1/GPC1/LGALS3/MUC16/MUC20/ANXA6/SDC3/CLEC11A/PLXNA1/OPRPN/SDC2/C1QTNF1/C1QTNF3/REG1A
WP_ARYL_HYDROCARBON_RECEPTOR_PATHWAY	WP_ARYL_HYDROCARBON_RECEPTOR_PATHWAY	46	0.818655	1.53585	0.021875	0.27638	0.252431	2097	tags=33%, list=11%, signal=29%	JUNB/TGFB1/JUN/MYOF/JUND/PTGES3/SLC7A5/CDKN1B/NQO1/SRC/CDC37/HES1/CYP1B1/MGST1/EGFR
WP_ENDOCHONDRAL_OSSIFICATION	WP_ENDOCHONDRAL_OSSIFICATION	64	0.800027	1.52141	0.0220126	0.27638	0.252431	605	tags=14%, list=3%, signal=14%	IGF2/SPP1/MGP/PLAU/SERPINH1/TGFB1/COL10A1/MMP9/SOX9
WP_ENDOCHONDRAL_OSSIFICATION_WITH_SKELETAL_DYSPLASIAS	WP_ENDOCHONDRAL_OSSIFICATION_WITH_SKELETAL_DYSPLASIAS	64	0.800027	1.52141	0.0220126	0.27638	0.252431	605	tags=14%, list=3%, signal=14%	IGF2/SPP1/MGP/PLAU/SERPINH1/TGFB1/COL10A1/MMP9/SOX9
PID_SMAD2_3NUCLEAR_PATHWAY	PID_SMAD2_3NUCLEAR_PATHWAY	81	0.768323	1.51205	0.0227964	0.283979	0.259371	2051	tags=31%, list=11%, signal=28%	COL1A2/HSPA8/FOS/SERPINE1/JUN/CEBPB/ITGB5/SKI/TFE3/MYC/RUNX3/CDKN1A/PIAS3/SIN3B/FOXO1/HDAC1/RUNX1/LAMC1/CREBBP/E2F4/NCOA2/SKIL/CBFB/KAT2A/SP1
REACTOME_RESPONSE_OF_EIF2AK4_GCN2_TO_AMINO_ACID_DEFICIENCY	REACTOME_RESPONSE_OF_EIF2AK4_GCN2_TO_AMINO_ACID_DEFICIENCY	102	-0.796726	-1.68023	0.0228571	0.283979	0.259371	468	tags=62%, list=2%, signal=61%	RPL31/RPL34/RPL26/RPL17/RPL39L/RPL10/RPL4/RPS15A/RPL36A/RPL5/RPL22/RPL6/RPS14/RPS29/UBA52/RPS13/RPL27A/RPL36AL/RPS3/RPL24/RPL36/RPLP2/RPL12/RPS7/RPS2/RPL18A/RPL3/RPS27A/RPL14/RPL39/RPS24/RPL30/RPL11/RPL9/RPL37/RPSA/RPL35A/RPS28/RPL37A/RPL38/RPS15/RPL13/RPS26/RPL15/RPL7A/RPLP1/RPL27/RPS21/FAU/RPS17/RPS10/RPL32/RPS25/RPS6/RPS16/RPS8/RPS4X/RPL35/RPS27/RPL29/RPL8/RPS20/RPS18
WP_NONALCOHOLIC_FATTY_LIVER_DISEASE	WP_NONALCOHOLIC_FATTY_LIVER_DISEASE	151	-0.735628	-1.61919	0.0233236	0.288265	0.263286	1022	tags=30%, list=5%, signal=28%	NDUFA12/NDUFS3/NDUFC2/NDUFC1/NDUFB6/NDUFB2/COX7A2L/NDUFA3/NDUFA13/NDUFV1/COX4I1/UQCR11/CXCL8/CYCS/NDUFB1/COX6C/NDUFA2/NDUFA6/NDUFAB1/NDUFB3/COX5A/NDUFB10/SDHD/NDUFB7/COX7A2/NDUFA4/NDUFS8/UQCRQ/NDUFB4/NDUFB11/NDUFA8/COX7C/COX7B/UQCRC1/NDUFS6/COX6B1/COX6A1/UQCR10/NDUFB9/NDUFA1/COX5B/CYC1/UQCRH/COX8A/NDUFS5
WP_MICROGLIA_PATHOGEN_PHAGOCYTOSIS_PATHWAY	WP_MICROGLIA_PATHOGEN_PHAGOCYTOSIS_PATHWAY	40	0.831155	1.54837	0.0235849	0.288456	0.26346	834	tags=25%, list=4%, signal=24%	C1QC/C1QB/C1QA/TYROBP/FCER1G/ARPC1B/TREM2/CYBB/ITGB2/RAC2
REACTOME_SRP_DEPENDENT_COTRANSLATIONAL_PROTEIN_TARGETING_TO_MEMBRANE	REACTOME_SRP_DEPENDENT_COTRANSLATIONAL_PROTEIN_TARGETING_TO_MEMBRANE	113	-0.784013	-1.66514	0.0235988	0.288456	0.26346	468	tags=58%, list=2%, signal=56%	RPL31/RPL34/RPL26/RPL17/SEC61B/RPL39L/RPL10/RPL4/RPS15A/RPL36A/RPL5/RPL22/SRP9/RPL6/RPS14/RPS29/UBA52/RPS13/RPL27A/RPL36AL/RPS3/RPL24/RPL36/RPLP2/RPL12/RPS7/RPS2/RPL18A/RPL3/RPS27A/RPL14/RPL39/RPS24/RPL30/RPL11/RPL9/RPL37/RPSA/RPL35A/RPS28/RPL37A/RPL38/RPS15/RPL13/RPS26/RPL15/RPL7A/RPLP1/RPL27/RPS21/FAU/RPS17/RPS10/RPL32/RPS25/RPS6/RPS16/RPS8/RPS4X/RPL35/RPS27/RPL29/RPL8/RPS20/RPS18
REACTOME_THE_ROLE_OF_NEF_IN_HIV_1_REPLICATION_AND_DISEASE_PATHOGENESIS	REACTOME_THE_ROLE_OF_NEF_IN_HIV_1_REPLICATION_AND_DISEASE_PATHOGENESIS	28	0.864477	1.56273	0.0237037	0.288456	0.26346	1003	tags=36%, list=5%, signal=34%	B2M/HLA-A/AP2M1/AP2S1/AP2A1/CD4/PAK2/AP2B1/AP1B1/PACS1
KEGG_SYSTEMIC_LUPUS_ERYTHEMATOSUS	KEGG_SYSTEMIC_LUPUS_ERYTHEMATOSUS	133	0.73714	1.53208	0.023988	0.290257	0.265105	608	tags=12%, list=3%, signal=12%	C3/C1QC/C1QB/C1QA/HLA-DRB5/HLA-DRA/ACTN4/C1S/C1R/HLA-DQB1/ACTN1/FCGR3A/HLA-DPB1/HLA-DRB1/HLA-DPA1/HLA-DQA1
REACTOME_PLASMA_LIPOPROTEIN_ASSEMBLY	REACTOME_PLASMA_LIPOPROTEIN_ASSEMBLY	19	0.877175	1.52274	0.0240964	0.290257	0.265105	956	tags=32%, list=5%, signal=30%	APOE/P4HB/APOC1/APOA1/A2M/BMP1
WP_SIMPLIFIED_INTERACTION_MAP_BETWEEN_LOXL4_AND_OXIDATIVE_STRESS_PATHWAY	WP_SIMPLIFIED_INTERACTION_MAP_BETWEEN_LOXL4_AND_OXIDATIVE_STRESS_PATHWAY	18	0.87885	1.50349	0.0244275	0.29276	0.267391	437	tags=22%, list=2%, signal=22%	FN1/IGFBP7/TGFB1/ANXA5
REACTOME_GLYCOSPHINGOLIPID_METABOLISM	REACTOME_GLYCOSPHINGOLIPID_METABOLISM	45	0.81245	1.52943	0.0248062	0.293772	0.268315	1934	tags=31%, list=10%, signal=28%	PSAP/CTSA/ASAH1/ESYT2/HEXB/ESYT1/GLB1/SUMF2/SMPD1/GLTP/GM2A/SMPD4/B3GALNT1/CERK
REACTOME_RA_BIOSYNTHESIS_PATHWAY	REACTOME_RA_BIOSYNTHESIS_PATHWAY	22	-0.895128	-1.59707	0.0248447	0.293772	0.268315	516	tags=9%, list=3%, signal=9%	DHRS3/CRABP1
PID_ERB_GENOMIC_PATHWAY	PID_ERB_GENOMIC_PATHWAY	15	0.894289	1.50079	0.0248834	0.293772	0.268315	750	tags=20%, list=4%, signal=19%	C3/SMARCB1/UBE2M
REACTOME_NEF_MEDIATES_DOWN_MODULATION_OF_CELL_SURFACE_RECEPTORS_BY_RECRUITING_THEM_TO_CLATHRIN_ADAPTERS	REACTOME_NEF_MEDIATES_DOWN_MODULATION_OF_CELL_SURFACE_RECEPTORS_BY_RECRUITING_THEM_TO_CLATHRIN_ADAPTERS	21	0.877694	1.53858	0.0250737	0.294554	0.26903	1003	tags=43%, list=5%, signal=41%	B2M/HLA-A/AP2M1/AP2S1/AP2A1/CD4/AP2B1/AP1B1/PACS1
REACTOME_HS_GAG_BIOSYNTHESIS	REACTOME_HS_GAG_BIOSYNTHESIS	31	0.845926	1.54301	0.0254491	0.295538	0.269929	845	tags=29%, list=4%, signal=28%	SDC1/HSPG2/GPC3/AGRN/GPC1/SDC3/HS6ST1/NDST1/SDC2
KEGG_NATURAL_KILLER_CELL_MEDIATED_CYTOTOXICITY	KEGG_NATURAL_KILLER_CELL_MEDIATED_CYTOTOXICITY	131	0.735173	1.52625	0.0255255	0.295538	0.269929	2004	tags=18%, list=10%, signal=16%	HLA-C/HLA-B/TYROBP/HLA-A/HLA-E/FCER1G/FCGR3A/ICAM1/KRAS/ITGB2/SHC1/RAC2/CHP1/ARAF/GRB2/PPP3CA/IFNGR1/PLCG1/TNFRSF10B/PAK1/VAV2/PTPN11/PIK3R1
REACTOME_EUKARYOTIC_TRANSLATION_ELONGATION	REACTOME_EUKARYOTIC_TRANSLATION_ELONGATION	94	-0.774806	-1.61874	0.025641	0.295538	0.269929	468	tags=68%, list=2%, signal=67%	RPL31/RPL34/RPL26/RPL17/RPL39L/RPL10/RPL4/RPS15A/RPL36A/RPL5/RPL22/RPL6/RPS14/RPS29/UBA52/RPS13/RPL27A/RPL36AL/RPS3/RPL24/RPL36/RPLP2/RPL12/RPS7/RPS2/RPL18A/RPL3/EEF1B2/RPS27A/RPL14/RPL39/RPS24/RPL30/RPL11/RPL9/RPL37/RPSA/RPL35A/RPS28/RPL37A/RPL38/RPS15/RPL13/RPS26/RPL15/RPL7A/RPLP1/RPL27/RPS21/FAU/RPS17/RPS10/RPL32/RPS25/RPS6/RPS16/RPS8/RPS4X/RPL35/RPS27/RPL29/RPL8/RPS20/RPS18
BIOCARTA_TCRA_PATHWAY	BIOCARTA_TCRA_PATHWAY	12	0.905982	1.48907	0.0257186	0.295538	0.269929	838	tags=33%, list=4%, signal=32%	HLA-DRB5/HLA-DRA/HLA-DRB1/CD4
REACTOME_INTERFERON_GAMMA_SIGNALING	REACTOME_INTERFERON_GAMMA_SIGNALING	90	0.752392	1.49681	0.0259542	0.295538	0.269929	608	tags=18%, list=3%, signal=17%	B2M/HLA-C/HLA-B/HLA-DRB5/HLA-A/HLA-DRA/HLA-E/HLA-DQB1/TRIM8/SOCS3/ICAM1/HLA-DPB1/HLA-DRB1/HLA-DPA1/TRIM29/HLA-DQA1
WP_GENES_INVOLVED_IN_MALE_INFERTILITY	WP_GENES_INVOLVED_IN_MALE_INFERTILITY	143	0.711273	1.47981	0.0259939	0.295538	0.269929	1539	tags=12%, list=8%, signal=11%	CLU/MMP2/HLA-DRA/THBS1/MMP9/ABLIM1/SOD3/SIRPA/TCN2/LTF/CAT/SOD2/PSAT1/ETV5/CREBBP/ERCC1/NQO1
BIOCARTA_LAIR_PATHWAY	BIOCARTA_LAIR_PATHWAY	17	0.891065	1.50722	0.0261538	0.295538	0.269929	615	tags=24%, list=3%, signal=23%	C3/ITGB1/ICAM1/ITGB2
WP_CELLS_AND_MOLECULES_INVOLVED_IN_LOCAL_ACUTE_INFLAMMATORY_RESPONSE	WP_CELLS_AND_MOLECULES_INVOLVED_IN_LOCAL_ACUTE_INFLAMMATORY_RESPONSE	17	0.891065	1.50722	0.0261538	0.295538	0.269929	615	tags=24%, list=3%, signal=23%	C3/ITGB1/ICAM1/ITGB2
REACTOME_ALPHA_DEFENSINS	REACTOME_ALPHA_DEFENSINS	10	0.922803	1.48418	0.0265487	0.29717	0.271419	838	tags=20%, list=4%, signal=19%	PRSS2/CD4
REACTOME_PD_1_SIGNALING	REACTOME_PD_1_SIGNALING	21	0.866353	1.5187	0.0265487	0.29717	0.271419	838	tags=38%, list=4%, signal=36%	HLA-DRB5/HLA-DRA/HLA-DQB1/HLA-DPB1/HLA-DRB1/HLA-DPA1/HLA-DQA1/CD4
